# Supplementary material for: Artificial intelligence framework identifies candidate targets for drug repurposing in Alzheimer’s disease
Source: Alzheimers Res Ther. 2022 Jan 10;14:7. doi: 10.1186/s13195-021-00951-z (PMC8751379; doi:10.1186/s13195-021-00951-z)
Supplement: Supplementary file 1 — Additional file 1. [file 13195_2021_951_MOESM1_ESM.zip › Supplementary Table 1.xlsx]

## Sheet: sumary of 15 studies
Ethnic	SNPS	# of Sample size(case/control)	# of SNPs (P<10-5)	Year	Reference	Description of study
USA ,UK	17343	1,808/2,062	2	2007	PMID:17317784	Identify novel susceptibility genes for late-onset Alzheimer's disease (LOAD) in samples from the UK and USA.
USA	313504	2,391/2,464	11	2009	PMID:19136949	Analyze LOAD in a genome-wide association study (GWAS) and evaluate the 25 SNPs with the most significant allelic association in four additional series. Finally a SNP (rs5984894) in PCDH11X was identified to be strongly associated with LOAD.
USA, Europe	529205	5,964/10,188	44	2009	PMID:19734902	GWAS identified variants at CLU and PICALM associated with Alzheimer's disease (AD).
Europe	537029	6,010/8,625	53	2009	PMID: 19734903	GWAS identified variants at CLU and CR1 associated with AD.
USA, Europe	2540000	5,038/19,970	10	2010	PMID: 20460622	Two loci were identified to have genome-wide significance for the first time: rs744373 near BIN1 (P = 1.59 X 10-11) and rs597668 near EXOC3L2/BLOC1S3/MARK4 (P = 6.45 X 10-9).
USA	483399	2,269/3,107	11	2010	PMID: 20885792	GWAS observed and replicated a novel statistically significant association in MTHFD1L
	565336	2,465/2,564	11	2011	PMID: 21379329	GWAS replicated BIN1 and CLU and nominated CUGBP2 in interaction with APOE in familial LOAD
USA, Europe	496763	19,870/39,846	61	2011	PMID: 21460840	GWAS identified common variants at ABCA7, MS4A6A/MS4A4E, EPHA1, CD33 and CD2AP were associated with AD
USA	2324889	11,840/10,931	169	2011	PMID: 21460841	GWAS identified common variants at MS4A4/MS4A6E, CD2AP, CD33 and EPHA1 were associated with LOAD
USA	1016423	4,167/4,336	12	2012	PMID: 22005931	First GWAS focused on identifying genes for age-at-onset of AD
African American		1,968/3,928	4	2013	PMID: 23571587	GWAS identified genetic loci in ABCA7 and APOE4 associated with LOAD in African Americans.
Icelander,Germany,Netherlands,Norway	191777	3,129/119,777	1	2013	PMID: 23150908	Genome sequencing, case-control and genetic association study identified variant of TREM2 associated with the risk of AD
Europe	7055881;11632	25,580/48,466	20	2013	PMID: 24162737	Meta-analysis of 74,046 individuals identified 11 new susceptibility loci for
European ancestry	180882	143,706/766,756	50	2019	PMID: 30617256	Genome-wide meta-analysis identified 29 loci and functional pathways influencing AD risk.
Non-Hispanic Whites	36648992	35,274/59,163	56	2019	PMID: 30820047	Genetic meta-analysis of diagnosed AD confirmed 20 previous LOAD risk loci and identified five new genome-wide loci (IQCK, ACE, ADAM10, ADAMTS1, and WWOX)

## Sheet: SNP<E-5
NO	SNPs	Chr	Close gene	P	PMID	Reference
1	rs157581	19	TOMM40	<1.0E − 8	PMID:17317784	Hum Mol Genet 2007;16(8):865-73.
2	rs405509	19	APOE	<1.0E − 8	PMID:17317784	Hum Mol Genet 2007;16(8):865-73.
33	rs10402271	19		2.9e-17	PMID:19136949	Nat Genet . 2009;41(2):192-8
34	rs377702			4.3e-06	PMID:19136949	Nat Genet . 2009;41(2):192-8
35	rs6859	19		5.5e-34	PMID:19136949	Nat Genet . 2009;41(2):192-8
36	rs157580	19		7.4e-42	PMID:19136949	Nat Genet . 2009;41(2):192-8
37	rs2075650	19		3.7e-120	PMID:19136949	Nat Genet . 2009;41(2):192-8
38	rs8106922	19		7.6e-27	PMID:19136949	Nat Genet . 2009;41(2):192-8
39	rs405509	19		6.2e-27	PMID:19136949	Nat Genet . 2009;41(2):192-8
40	rs439401	19		1.6e-31	PMID:19136949	Nat Genet . 2009;41(2):192-8
41	rs1114832			5.9e-06	PMID:19136949	Nat Genet . 2009;41(2):192-8
42	rs1048699			3.6e-06	PMID:19136949	Nat Genet . 2009;41(2):192-8
43	rs5984894		PCDH11X	3.8e-08	PMID:19136949	Nat Genet . 2009;41(2):192-8
45	rs2075650	19		1.753e-157	PMID:19734902	Nat Genet. 2009; 41(10): 1088–1093
46	rs157580	19		9.62e-54	PMID:19734902	Nat Genet. 2009; 41(10): 1088–1093
47	rs6859	19		6.946e-41	PMID:19734902	Nat Genet. 2009; 41(10): 1088–1093
48	rs8106922	19		5.373e-39	PMID:19734902	Nat Genet. 2009; 41(10): 1088–1093
49	rs405509	19		4.884e-37	PMID:19734902	Nat Genet. 2009; 41(10): 1088–1093
50	rs10402271	19		1.541e-26	PMID:19734902	Nat Genet. 2009; 41(10): 1088–1093
51	rs439401	19		2.652e-23	PMID:19734902	Nat Genet. 2009; 41(10): 1088–1093
52	rs2927438	19		2.954e-11	PMID:19734902	Nat Genet. 2009; 41(10): 1088–1093
53	rs377702	19		8.375e-11	PMID:19734902	Nat Genet. 2009; 41(10): 1088–1093
54	rs11136000	8		1.419e-09	PMID:19734902	Nat Genet. 2009; 41(10): 1088–1093
55	rs1048699	19		1.509e-09	PMID:19734902	Nat Genet. 2009; 41(10): 1088–1093
56	rs1114832	19		2.216e-09	PMID:19734902	Nat Genet. 2009; 41(10): 1088–1093
57	rs1871047	19		1.307e-08	PMID:19734902	Nat Genet. 2009; 41(10): 1088–1093
58	rs3851179	11		1.921e-08	PMID:19734902	Nat Genet. 2009; 41(10): 1088–1093
59	rs5167	19		3.428e-08	PMID:19734902	Nat Genet. 2009; 41(10): 1088–1093
60	rs2582367	8		2.106e-07	PMID:19734902	Nat Genet. 2009; 41(10): 1088–1093
61	rs7941541	11		2.119e-07	PMID:19734902	Nat Genet. 2009; 41(10): 1088–1093
62	rs8103315	19		2.942e-07	PMID:19734902	Nat Genet. 2009; 41(10): 1088–1093
63	rs3760627	19		3.967e-07	PMID:19734902	Nat Genet. 2009; 41(10): 1088–1093
64	rs2965101	19		4.545e-07	PMID:19734902	Nat Genet. 2009; 41(10): 1088–1093
65	rs11894266	2		6.846e-07	PMID:19734902	Nat Genet. 2009; 41(10): 1088–1093
66	rs543293	11		6.866e-07	PMID:19734902	Nat Genet. 2009; 41(10): 1088–1093
67	rs12610605	19		7.65e-07	PMID:19734902	Nat Genet. 2009; 41(10): 1088–1093
68	rs1237999	11		1.135e-06	PMID:19734902	Nat Genet. 2009; 41(10): 1088–1093
69	rs610932	11		1.434e-06	PMID:19734902	Nat Genet. 2009; 41(10): 1088–1093
70	rs10501927	11		1.994e-06	PMID:19734902	Nat Genet. 2009; 41(10): 1088–1093
71	rs541458	11		2.28e-06	PMID:19734902	Nat Genet. 2009; 41(10): 1088–1093
72	rs9446432	6		2.835e-06	PMID:19734902	Nat Genet. 2009; 41(10): 1088–1093
73	rs7561528	2		3.008e-06	PMID:19734902	Nat Genet. 2009; 41(10): 1088–1093
74	rs744373	2		3.202e-06	PMID:19734902	Nat Genet. 2009; 41(10): 1088–1093
75	rs536841	11		3.472e-06	PMID:19734902	Nat Genet. 2009; 41(10): 1088–1093
76	rs659023	11		3.62e-06	PMID:19734902	Nat Genet. 2009; 41(10): 1088–1093
77	rs662196	11		5.148e-06	PMID:19734902	Nat Genet. 2009; 41(10): 1088–1093
78	rs583791	11		5.26e-06	PMID:19734902	Nat Genet. 2009; 41(10): 1088–1093
79	rs440277	19		5.383e-06	PMID:19734902	Nat Genet. 2009; 41(10): 1088–1093
80	rs8111069	19		6.092e-06	PMID:19734902	Nat Genet. 2009; 41(10): 1088–1093
81	rs676309	11		6.277e-06	PMID:19734902	Nat Genet. 2009; 41(10): 1088–1093
82	rs1157242	8		7.001e-06	PMID:19734902	Nat Genet. 2009; 41(10): 1088–1093
83	rs1539053	1		7.087e-06	PMID:19734902	Nat Genet. 2009; 41(10): 1088–1093
84	rs11827375	11		7.173e-06	PMID:19734902	Nat Genet. 2009; 41(10): 1088–1093
85	rs1408077	1		8.324e-06	PMID:19734902	Nat Genet. 2009; 41(10): 1088–1093
86	rs9384428	6		8.508e-06	PMID:19734902	Nat Genet. 2009; 41(10): 1088–1093
87	rs6701713	1		8.708e-06	PMID:19734902	Nat Genet. 2009; 41(10): 1088–1093
88	rs3818361	1		9.175e-06	PMID:19734902	Nat Genet. 2009; 41(10): 1088–1093
89	rs2965109	19		1.7e-09	PMID: 19734903	Nat Genet 2009;41(10):1094-9.
90	rs7254776	19		2.8e-09	PMID: 19734903	Nat Genet 2009;41(10):1094-9.
91	rs2927488	19		5.06e-07	PMID: 19734903	Nat Genet 2009;41(10):1094-9.
92	rs2965101	19		6.87e-11	PMID: 19734903	Nat Genet 2009;41(10):1094-9.
93	rs17728272	19		2.7e-07	PMID: 19734903	Nat Genet 2009;41(10):1094-9.
94	rs8100239	19		2e-09	PMID: 19734903	Nat Genet 2009;41(10):1094-9.
95	rs8103315	19		5.7e-07	PMID: 19734903	Nat Genet 2009;41(10):1094-9.
96	rs4803759	19		5.1e-07	PMID: 19734903	Nat Genet 2009;41(10):1094-9.
97	rs10402271	19		6.44e-16	PMID: 19734903	Nat Genet 2009;41(10):1094-9.
98	rs7408909	19		1.3e-14	PMID: 19734903	Nat Genet 2009;41(10):1094-9.
99	rs7359852	19		<2e-16	PMID: 19734903	Nat Genet 2009;41(10):1094-9.
100	rs2927480	19		<2e-16	PMID: 19734903	Nat Genet 2009;41(10):1094-9.
101	rs1871047	19		1.59e-06	PMID: 19734903	Nat Genet 2009;41(10):1094-9.
102	rs1871046	19		1.6e-06	PMID: 19734903	Nat Genet 2009;41(10):1094-9.
103	rs4803763	19		<2e-16	PMID: 19734903	Nat Genet 2009;41(10):1094-9.
104	rs440277	19		8.8e-11	PMID: 19734903	Nat Genet 2009;41(10):1094-9.
105	rs12978931	19		7.8e-06	PMID: 19734903	Nat Genet 2009;41(10):1094-9.
106	rs6859	19		1.07e-13	PMID: 19734903	Nat Genet 2009;41(10):1094-9.
107	rs11669338	19		1.7e-11	PMID: 19734903	Nat Genet 2009;41(10):1094-9.
108	rs11673139	19		1.7e-11	PMID: 19734903	Nat Genet 2009;41(10):1094-9.
109	rs3852861	19		9.5e-06	PMID: 19734903	Nat Genet 2009;41(10):1094-9.
110	rs3745150	19		<2e-16	PMID: 19734903	Nat Genet 2009;41(10):1094-9.
111	rs283813	19		2.9e-07	PMID: 19734903	Nat Genet 2009;41(10):1094-9.
112	rs6857	19		<2e-16	PMID: 19734903	Nat Genet 2009;41(10):1094-9.
113	rs157580	19		<2e-16	PMID: 19734903	Nat Genet 2009;41(10):1094-9.
114	rs2075650	19		<2e-16	PMID: 19734903	Nat Genet 2009;41(10):1094-9.
115	rs157583	19		4.4e-08	PMID: 19734903	Nat Genet 2009;41(10):1094-9.
116	rs8106922	19		<2e-16	PMID: 19734903	Nat Genet 2009;41(10):1094-9.
117	rs10119	19		<2e-16	PMID: 19734903	Nat Genet 2009;41(10):1094-9.
118	rs405509	19		<2e-16	PMID: 19734903	Nat Genet 2009;41(10):1094-9.
119	rs439401	19		<2e-16	PMID: 19734903	Nat Genet 2009;41(10):1094-9.
120	rs4420638	19		<2e-16	PMID: 19734903	Nat Genet 2009;41(10):1094-9.
121	rs4803770	19		2.4e-16	PMID: 19734903	Nat Genet 2009;41(10):1094-9.
122	rs5112	19		1.4e-08	PMID: 19734903	Nat Genet 2009;41(10):1094-9.
123	rs12721108	19		1.1e-07	PMID: 19734903	Nat Genet 2009;41(10):1094-9.
124	rs3818361	1		2,35E-07	PMID: 19734903	Nat Genet 2009;41(10):1094-9.
125	rs6701713	1		2,40E-07	PMID: 19734903	Nat Genet 2009;41(10):1094-9.
126	rs2296160	1		2,90E-07	PMID: 19734903	Nat Genet 2009;41(10):1094-9.
127	rs1408078	1		2,90E-07	PMID: 19734903	Nat Genet 2009;41(10):1094-9.
128	rs4844610	1		8,89E-07	PMID: 19734903	Nat Genet 2009;41(10):1094-9.
129	rs1408077	1		3,68E-07	PMID: 19734903	Nat Genet 2009;41(10):1094-9.
130	rs11952762	5		3,64E-07	PMID: 19734903	Nat Genet 2009;41(10):1094-9.
131	rs11959554	5		3,30E-06	PMID: 19734903	Nat Genet 2009;41(10):1094-9.
132	rs12201301	6		1,46E-06	PMID: 19734903	Nat Genet 2009;41(10):1094-9.
133	rs2463670	7		3,30E-06	PMID: 19734903	Nat Genet 2009;41(10):1094-9.
134	rs12334143	7		8,00E-06	PMID: 19734903	Nat Genet 2009;41(10):1094-9.
135	rs2279590	8		5,00E-06	PMID: 19734903	Nat Genet 2009;41(10):1094-9.
136	rs11136000	8		1,32E-06	PMID: 19734903	Nat Genet 2009;41(10):1094-9.
137	rs9331888	8		1,20E-06	PMID: 19734903	Nat Genet 2009;41(10):1094-9.
138	rs8055533	16		1,70E-06	PMID: 19734903	Nat Genet 2009;41(10):1094-9.
139	rs4781028	16		8,59E-06	PMID: 19734903	Nat Genet 2009;41(10):1094-9.
140	rs9302457	16		7,50E-07	PMID: 19734903	Nat Genet 2009;41(10):1094-9.
141	rs16957849	16		7,40E-06	PMID: 19734903	Nat Genet 2009;41(10):1094-9.
142	rs2075650	19		4.67e-172	PMID: 20460622	JAMA. 2010; 303(18): 1832–1840
143	rs11136000	8		1.49e-09	PMID: 20460622	JAMA. 2010; 303(18): 1832–1840
144	rs3851179	11		2.81e-06	PMID: 20460622	JAMA. 2010; 303(18): 1832–1840
145	rs744373	2		1.02e-06	PMID: 20460622	JAMA. 2010; 303(18): 1832–1840
146	rs597668	19		2.16e-06	PMID: 20460622	JAMA. 2010; 303(18): 1832–1840
147	rs11771145	7		1.32e-08	PMID: 20460622	JAMA. 2010; 303(18): 1832–1840
148	rs2043948	14		4.44e-07	PMID: 20460622	JAMA. 2010; 303(18): 1832–1840
149	rs2825544	21		4.85e-07	PMID: 20460622	JAMA. 2010; 303(18): 1832–1840
150	rs7527934	1		5.87e-06	PMID: 20460622	JAMA. 2010; 303(18): 1832–1840
151	rs4296166	14		4.08e-06	PMID: 20460622	JAMA. 2010; 303(18): 1832–1840
152	rs2075650	19	TOMM40	1.3e-36	PMID: 20885792	PLoS Genet. 2010; 6(9): e1001130.
153	rs405509	19	APOE	1.47e-13	PMID: 20885792	PLoS Genet. 2010; 6(9): e1001130.
154	rs8106922	19	TOMM40	3.1e-12	PMID: 20885792	PLoS Genet. 2010; 6(9): e1001130.
155	rs157580	19	TOMM40	1.22e-09	PMID: 20885792	PLoS Genet. 2010; 6(9): e1001130.
156	rs439401	19	LOC100129500	1.76e-09	PMID: 20885792	PLoS Genet. 2010; 6(9): e1001130.
157	rs11754661	6	MTHFD1L	4.7e-08	PMID: 20885792	PLoS Genet. 2010; 6(9): e1001130.
158	rs6859	19	PVRL2	1.06e-07	PMID: 20885792	PLoS Genet. 2010; 6(9): e1001130.
159	rs10402271	19		7.26e-07	PMID: 20885792	PLoS Genet. 2010; 6(9): e1001130.
160	rs6509916	19	RDH13	5.83e-06	PMID: 20885792	PLoS Genet. 2010; 6(9): e1001130.
161	rs509512	11	GRIA4	7.37e-06	PMID: 20885792	PLoS Genet. 2010; 6(9): e1001130.
162	rs679670	6		9.83e-06	PMID: 20885792	PLoS Genet. 2010; 6(9): e1001130.
163	rs2075650	19		2.95e-81	PMID: 21379329	PLoS Genet. 2011; 7(2): e1001308.
164	rs7007878	8		6.53e-06	PMID: 21379329	PLoS Genet. 2011; 7(2): e1001308.
165	rs10489216	1		8.44e-07	PMID: 21379329	PLoS Genet. 2011; 7(2): e1001308.
166	rs7814569	8		1.18e-06	PMID: 21379329	PLoS Genet. 2011; 7(2): e1001308.
167	rs4145454	6		1.03e-06	PMID: 21379329	PLoS Genet. 2011; 7(2): e1001308.
168	rs201119	10		1.52e-08	PMID: 21379329	PLoS Genet. 2011; 7(2): e1001308.
169	rs2673604	8		2.6e-06	PMID: 21379329	PLoS Genet. 2011; 7(2): e1001308.
170	rs62209	10		1.6e-07	PMID: 21379329	PLoS Genet. 2011; 7(2): e1001308.
171	rs201099			8.3e-08	PMID: 21379329	PLoS Genet. 2011; 7(2): e1001308.
172	rs201119			1.5e-85	PMID: 21379329	PLoS Genet. 2011; 7(2): e1001308.
173	rs201124			1.3e-06	PMID: 21379329	PLoS Genet. 2011; 7(2): e1001308.
174	rs4844579	1		1.9e-06	PMID: 21460840	Nat Genet . 2011;43(5):429-35.
175	rs6673080	1		2.5e-06	PMID: 21460840	Nat Genet . 2011;43(5):429-35.
176	rs6540433	1		5.1e-07	PMID: 21460840	Nat Genet . 2011;43(5):429-35.
177	rs4310446	1		1.8e-06	PMID: 21460840	Nat Genet . 2011;43(5):429-35.
178	rs3818361	1		3.2e-12	PMID: 21460840	Nat Genet . 2011;43(5):429-35.
179	rs6701713	1		6e-12	PMID: 21460840	Nat Genet . 2011;43(5):429-35.
180	rs1408077	1		6.4e-12	PMID: 21460840	Nat Genet . 2011;43(5):429-35.
181	rs744373	2		1.5e-10	PMID: 21460840	Nat Genet . 2011;43(5):429-35.
182	rs11136000	8		2e-16	PMID: 21460840	Nat Genet . 2011;43(5):429-35.
183	rs10761558	10		1e-06	PMID: 21460840	Nat Genet . 2011;43(5):429-35.
184	rs667897	11		8.7e-07	PMID: 21460840	Nat Genet . 2011;43(5):429-35.
185	rs610932	11		1.8e-08	PMID: 21460840	Nat Genet . 2011;43(5):429-35.
186	rs662196	11		2.5e-07	PMID: 21460840	Nat Genet . 2011;43(5):429-35.
187	rs583791	11		7.4e-07	PMID: 21460840	Nat Genet . 2011;43(5):429-35.
188	rs7926344	11		2.4e-06	PMID: 21460840	Nat Genet . 2011;43(5):429-35.
189	rs670139	11		1e-05	PMID: 21460840	Nat Genet . 2011;43(5):429-35.
190	rs7929589	11		6e-06	PMID: 21460840	Nat Genet . 2011;43(5):429-35.
191	rs676309	11		2e-06	PMID: 21460840	Nat Genet . 2011;43(5):429-35.
192	rs1562990	11		1.4e-06	PMID: 21460840	Nat Genet . 2011;43(5):429-35.
193	rs677909	11		1.4e-07	PMID: 21460840	Nat Genet . 2011;43(5):429-35.
194	rs536841	11		3.6e-08	PMID: 21460840	Nat Genet . 2011;43(5):429-35.
195	rs541458	11		1.9e-08	PMID: 21460840	Nat Genet . 2011;43(5):429-35.
196	rs1237999	11		1.7e-06	PMID: 21460840	Nat Genet . 2011;43(5):429-35.
197	rs543293	11		2.7e-07	PMID: 21460840	Nat Genet . 2011;43(5):429-35.
198	rs659023	11		3.1e-06	PMID: 21460840	Nat Genet . 2011;43(5):429-35.
199	rs7941541	11		9e-09	PMID: 21460840	Nat Genet . 2011;43(5):429-35.
200	rs3851179	11		7.2e-10	PMID: 21460840	Nat Genet . 2011;43(5):429-35.
201	rs10501927	11		8e-07	PMID: 21460840	Nat Genet . 2011;43(5):429-35.
202	rs3809278	12		1.1e-06	PMID: 21460840	Nat Genet . 2011;43(5):429-35.
203	rs739565	16		3.9e-06	PMID: 21460840	Nat Genet . 2011;43(5):429-35.
204	rs1858973	16		7.2e-07	PMID: 21460840	Nat Genet . 2011;43(5):429-35.
205	rs4782279	16		7.7e-07	PMID: 21460840	Nat Genet . 2011;43(5):429-35.
206	rs9931167	16		6e-06	PMID: 21460840	Nat Genet . 2011;43(5):429-35.
207	rs7191155	16		3.6e-07	PMID: 21460840	Nat Genet . 2011;43(5):429-35.
208	rs3764650	19		2.6e-07	PMID: 21460840	Nat Genet . 2011;43(5):429-35.
209	rs7255066	19		5.9e-07	PMID: 21460840	Nat Genet . 2011;43(5):429-35.
210	rs2927488	19		1.8e-06	PMID: 21460840	Nat Genet . 2011;43(5):429-35.
211	rs2965101	19		2.8e-13	PMID: 21460840	Nat Genet . 2011;43(5):429-35.
212	rs2927438	19		2.3e-15	PMID: 21460840	Nat Genet . 2011;43(5):429-35.
213	rs4803750	19		5.9e-08	PMID: 21460840	Nat Genet . 2011;43(5):429-35.
214	rs8103315	19		8.5e-13	PMID: 21460840	Nat Genet . 2011;43(5):429-35.
215	rs1871045	19		7.6e-07	PMID: 21460840	Nat Genet . 2011;43(5):429-35.
216	rs10402271	19		7.2e-39	PMID: 21460840	Nat Genet . 2011;43(5):429-35.
217	rs1871047	19		9.8e-14	PMID: 21460840	Nat Genet . 2011;43(5):429-35.
218	rs377702	19		1.8e-11	PMID: 21460840	Nat Genet . 2011;43(5):429-35.
219	rs12610605	19		3.3e-10	PMID: 21460840	Nat Genet . 2011;43(5):429-35.
220	rs6859	19		1.3e-52	PMID: 21460840	Nat Genet . 2011;43(5):429-35.
221	rs157580	19		3.7e-90	PMID: 21460840	Nat Genet . 2011;43(5):429-35.
222	rs2075650	19		7.8e-266	PMID: 21460840	Nat Genet . 2011;43(5):429-35.
223	rs8106922	19		2.3e-65	PMID: 21460840	Nat Genet . 2011;43(5):429-35.
224	rs405509	19		6.4e-53	PMID: 21460840	Nat Genet . 2011;43(5):429-35.
225	rs439401	19		1.4e-46	PMID: 21460840	Nat Genet . 2011;43(5):429-35.
226	rs5167	19		2.8e-09	PMID: 21460840	Nat Genet . 2011;43(5):429-35.
227	rs3760627	19		2e-09	PMID: 21460840	Nat Genet . 2011;43(5):429-35.
228	rs7257916	19		1.3e-06	PMID: 21460840	Nat Genet . 2011;43(5):429-35.
229	rs8111069	19		6.3e-08	PMID: 21460840	Nat Genet . 2011;43(5):429-35.
230	rs1114832	19		2.1e-11	PMID: 21460840	Nat Genet . 2011;43(5):429-35.
231	rs10425074	19		8.1e-07	PMID: 21460840	Nat Genet . 2011;43(5):429-35.
232	rs1048699	19		8.4e-13	PMID: 21460840	Nat Genet . 2011;43(5):429-35.
233	rs2627641	19		7.6e-07	PMID: 21460840	Nat Genet . 2011;43(5):429-35.
234	rs597668	19		1.3e-07	PMID: 21460840	Nat Genet . 2011;43(5):429-35.
235	rs4420638	19	APOC1	1.28338e-253	PMID: 21460841	Nat Genet 2011;43(5):436-41
236	rs6857	19	PVRL2	1.04904e-230	PMID: 21460841	Nat Genet 2011;43(5):436-41
237	rs2075650	19	TOMM40	2.66139e-207	PMID: 21460841	Nat Genet 2011;43(5):436-41
238	rs157582	19	TOMM40	2.1552e-201	PMID: 21460841	Nat Genet 2011;43(5):436-41
239	rs10119	19	TOMM40	5.29331e-143	PMID: 21460841	Nat Genet 2011;43(5):436-41
240	rs157580	19	TOMM40	2.91111e-65	PMID: 21460841	Nat Genet 2011;43(5):436-41
241	rs6859	19	PVRL2	2.8855e-50	PMID: 21460841	Nat Genet 2011;43(5):436-41
242	rs439401	19	APOE	1.06363e-49	PMID: 21460841	Nat Genet 2011;43(5):436-41
243	rs405509	19	APOE	3.68093e-49	PMID: 21460841	Nat Genet 2011;43(5):436-41
244	rs4803763	19	PVRL2	2.21103e-47	PMID: 21460841	Nat Genet 2011;43(5):436-41
245	rs8106922	19	TOMM40	4.24284e-45	PMID: 21460841	Nat Genet 2011;43(5):436-41
246	rs2927480	19	PVRL2	8.47795e-35	PMID: 21460841	Nat Genet 2011;43(5):436-41
247	rs7359852	19	BCAM	9.5514e-35	PMID: 21460841	Nat Genet 2011;43(5):436-41
248	rs405697	19	TOMM40	5.41866e-34	PMID: 21460841	Nat Genet 2011;43(5):436-41
249	rs10402271	19	BCAM	1.86541e-31	PMID: 21460841	Nat Genet 2011;43(5):436-41
250	rs3745150	19	PVRL2	6.7498e-31	PMID: 21460841	Nat Genet 2011;43(5):436-41
251	rs3852861	19	PVRL2	2.29102e-19	PMID: 21460841	Nat Genet 2011;43(5):436-41
252	rs12978931	19	PVRL2	2.44683e-16	PMID: 21460841	Nat Genet 2011;43(5):436-41
253	rs11673139	19	PVRL2	6.92869e-16	PMID: 21460841	Nat Genet 2011;43(5):436-41
254	rs4803759	19	BCAM	7.27307e-15	PMID: 21460841	Nat Genet 2011;43(5):436-41
255	rs4605275	19	PVRL2	1.12551e-14	PMID: 21460841	Nat Genet 2011;43(5):436-41
256	rs1114832	19	NKPD1	2.41053e-14	PMID: 21460841	Nat Genet 2011;43(5):436-41
257	rs17643262	19	NKPD1	2.74793e-14	PMID: 21460841	Nat Genet 2011;43(5):436-41
258	rs1114831	19	NKPD1	2.88362e-14	PMID: 21460841	Nat Genet 2011;43(5):436-41
259	rs1048699	19	NKPD1	5.1807e-14	PMID: 21460841	Nat Genet 2011;43(5):436-41
260	rs2965109	19	CEACAM16	1.92199e-13	PMID: 21460841	Nat Genet 2011;43(5):436-41
261	rs12610605	19	PVRL2	2.89524e-13	PMID: 21460841	Nat Genet 2011;43(5):436-41
262	rs8103315	19	BCL3	7.23416e-13	PMID: 21460841	Nat Genet 2011;43(5):436-41
263	rs7254776	19	CEACAM16	1.87272e-12	PMID: 21460841	Nat Genet 2011;43(5):436-41
264	rs2965101	19	BCL3	2.36003e-12	PMID: 21460841	Nat Genet 2011;43(5):436-41
265	rs2927477	19	BCAM	2.98184e-12	PMID: 21460841	Nat Genet 2011;43(5):436-41
266	rs440277	19	PVRL2	3.19847e-12	PMID: 21460841	Nat Genet 2011;43(5):436-41
267	rs1871047	19	PVRL2	4.49581e-11	PMID: 21460841	Nat Genet 2011;43(5):436-41
268	rs1871046	19	PVRL2	4.60126e-11	PMID: 21460841	Nat Genet 2011;43(5):436-41
269	rs7561528	2	BIN1	7.66135e-11	PMID: 21460841	Nat Genet 2011;43(5):436-41
270	rs11680911	2	BIN1	8.45695e-11	PMID: 21460841	Nat Genet 2011;43(5):436-41
271	rs519825	19	PVRL2	2.96679e-10	PMID: 21460841	Nat Genet 2011;43(5):436-41
272	rs744373	2	BIN1	3.6062e-10	PMID: 21460841	Nat Genet 2011;43(5):436-41
273	rs377702	19	PVRL2	4.06921e-10	PMID: 21460841	Nat Genet 2011;43(5):436-41
274	rs416041	19	PVRL2	4.49071e-10	PMID: 21460841	Nat Genet 2011;43(5):436-41
275	rs8100239	19	BCL3	2.03753e-09	PMID: 21460841	Nat Genet 2011;43(5):436-41
276	rs6701713	1	CR1	3.46783e-09	PMID: 21460841	Nat Genet 2011;43(5):436-41
277	rs3818361	1	CR1	3.52879e-09	PMID: 21460841	Nat Genet 2011;43(5):436-41
278	rs6656401	1	CR1	5.16351e-09	PMID: 21460841	Nat Genet 2011;43(5):436-41
279	rs10416371	19	NKPD1	5.45431e-09	PMID: 21460841	Nat Genet 2011;43(5):436-41
280	rs1408078	1	CR1	8.0295e-09	PMID: 21460841	Nat Genet 2011;43(5):436-41
281	rs2296160	1	CR1	8.03394e-09	PMID: 21460841	Nat Genet 2011;43(5):436-41
282	rs4844610	1	CR1	8.26794e-09	PMID: 21460841	Nat Genet 2011;43(5):436-41
283	rs387976	19	PVRL2	1.04978e-08	PMID: 21460841	Nat Genet 2011;43(5):436-41
284	rs1408077	1	CR1	1.9147e-08	PMID: 21460841	Nat Genet 2011;43(5):436-41
285	rs714948	19	PVR	2.40225e-08	PMID: 21460841	Nat Genet 2011;43(5):436-41
286	rs2927438	19	BCL3	2.75681e-08	PMID: 21460841	Nat Genet 2011;43(5):436-41
287	rs11767557	7	EPHA1/LOC285965	3.06325e-08	PMID: 21460841	Nat Genet 2011;43(5):436-41
288	rs4938933	11	MS4A4A	4.47289e-08	PMID: 21460841	Nat Genet 2011;43(5):436-41
289	rs7107627	11	MS4A4A	5.1372e-08	PMID: 21460841	Nat Genet 2011;43(5):436-41
290	rs7108663	11	MS4A4A	5.17171e-08	PMID: 21460841	Nat Genet 2011;43(5):436-41
291	rs1562990	11	MS4A4A	5.22469e-08	PMID: 21460841	Nat Genet 2011;43(5):436-41
292	rs4938931	11	MS4A4A	5.25879e-08	PMID: 21460841	Nat Genet 2011;43(5):436-41
293	rs1582763	11	MS4A4A	7.25638e-08	PMID: 21460841	Nat Genet 2011;43(5):436-41
294	rs1026254	11	MS4A4A	7.70026e-08	PMID: 21460841	Nat Genet 2011;43(5):436-41
295	rs1026255	11	MS4A4A	7.84161e-08	PMID: 21460841	Nat Genet 2011;43(5):436-41
296	rs6591559	11	MS4A4A	7.862e-08	PMID: 21460841	Nat Genet 2011;43(5):436-41
297	rs1530914	11	MS4A4A	8.10965e-08	PMID: 21460841	Nat Genet 2011;43(5):436-41
298	rs672399	11	MS4A4A	1.10969e-07	PMID: 21460841	Nat Genet 2011;43(5):436-41
299	rs611418	11	MS4A4A	1.14465e-07	PMID: 21460841	Nat Genet 2011;43(5):436-41
300	rs603648	11	MS4A4A	1.1591e-07	PMID: 21460841	Nat Genet 2011;43(5):436-41
301	rs655231	11	MS4A4A	1.16179e-07	PMID: 21460841	Nat Genet 2011;43(5):436-41
302	rs1426250	11	MS4A4A	1.21401e-07	PMID: 21460841	Nat Genet 2011;43(5):436-41
303	rs2015475	11	MS4A6A	1.27461e-07	PMID: 21460841	Nat Genet 2011;43(5):436-41
304	rs11230201	11	MS4A6A	1.30788e-07	PMID: 21460841	Nat Genet 2011;43(5):436-41
305	rs11601689	11	MS4A6A	1.31319e-07	PMID: 21460841	Nat Genet 2011;43(5):436-41
306	rs2081547	11	MS4A6A	1.33874e-07	PMID: 21460841	Nat Genet 2011;43(5):436-41
307	rs4939320	11	MS4A6A	1.39988e-07	PMID: 21460841	Nat Genet 2011;43(5):436-41
308	rs610352	11	MS4A6A	2.38138e-07	PMID: 21460841	Nat Genet 2011;43(5):436-41
309	rs4663100	2	BIN1	2.40654e-07	PMID: 21460841	Nat Genet 2011;43(5):436-41
310	rs3845674	2	BIN1	2.43386e-07	PMID: 21460841	Nat Genet 2011;43(5):436-41
311	rs4803760	19	BCAM	2.4551e-07	PMID: 21460841	Nat Genet 2011;43(5):436-41
312	rs4663098	2	BIN1	2.45552e-07	PMID: 21460841	Nat Genet 2011;43(5):436-41
313	rs11824773	11	MS4A4A	2.81502e-07	PMID: 21460841	Nat Genet 2011;43(5):436-41
314	rs10792263	11	MS4A4A	2.96794e-07	PMID: 21460841	Nat Genet 2011;43(5):436-41
315	rs11824734	11	MS4A4A	3.06676e-07	PMID: 21460841	Nat Genet 2011;43(5):436-41
316	rs4939338	11	MS4A6E	3.42794e-07	PMID: 21460841	Nat Genet 2011;43(5):436-41
317	rs7935829	11	MS4A6A	3.70588e-07	PMID: 21460841	Nat Genet 2011;43(5):436-41
318	rs2278867	11	MS4A6A	3.77294e-07	PMID: 21460841	Nat Genet 2011;43(5):436-41
319	rs11827324	11	MS4A6E	3.8477e-07	PMID: 21460841	Nat Genet 2011;43(5):436-41
320	rs567075	11	PICALM	3.88267e-07	PMID: 21460841	Nat Genet 2011;43(5):436-41
321	rs12453	11	MS4A6A	3.94266e-07	PMID: 21460841	Nat Genet 2011;43(5):436-41
322	rs17602572	11	MS4A6A	4.18951e-07	PMID: 21460841	Nat Genet 2011;43(5):436-41
323	rs611267	11	MS4A4A	4.33307e-07	PMID: 21460841	Nat Genet 2011;43(5):436-41
324	rs561655	11	PICALM	4.6002e-07	PMID: 21460841	Nat Genet 2011;43(5):436-41
325	rs1898895	11	PICALM	5.21282e-07	PMID: 21460841	Nat Genet 2011;43(5):436-41
326	rs10897011	11	MS4A6A	5.37115e-07	PMID: 21460841	Nat Genet 2011;43(5):436-41
327	rs1834550	11	MS4A6A	5.4012e-07	PMID: 21460841	Nat Genet 2011;43(5):436-41
328	rs7933202	11	MS4A6A	5.53139e-07	PMID: 21460841	Nat Genet 2011;43(5):436-41
329	rs7926344	11	MS4A6A	5.64312e-07	PMID: 21460841	Nat Genet 2011;43(5):436-41
330	rs10792832	11	PICALM	5.64761e-07	PMID: 21460841	Nat Genet 2011;43(5):436-41
331	rs11230183	11	MS4A6A	5.70699e-07	PMID: 21460841	Nat Genet 2011;43(5):436-41
332	rs471470	11	PICALM	6.02191e-07	PMID: 21460841	Nat Genet 2011;43(5):436-41
333	rs3851179	11	EED	6.20682e-07	PMID: 21460841	Nat Genet 2011;43(5):436-41
334	rs16979595	19	CLPTM1	6.22562e-07	PMID: 21460841	Nat Genet 2011;43(5):436-41
335	rs1019670	11	MS4A6A	6.45776e-07	PMID: 21460841	Nat Genet 2011;43(5):436-41
336	rs4803750	19	BCL3	6.7169e-07	PMID: 21460841	Nat Genet 2011;43(5):436-41
337	rs586274	11	PICALM	6.78231e-07	PMID: 21460841	Nat Genet 2011;43(5):436-41
338	rs2588969	10	ARID5B	6.89912e-07	PMID: 21460841	Nat Genet 2011;43(5):436-41
339	rs1531517	19	BCL3	7.1129e-07	PMID: 21460841	Nat Genet 2011;43(5):436-41
340	rs8105340	19	PVRL2	7.2341e-07	PMID: 21460841	Nat Genet 2011;43(5):436-41
341	rs718376	11	MS4A4A	7.39056e-07	PMID: 21460841	Nat Genet 2011;43(5):436-41
342	rs543293	11	PICALM	7.65911e-07	PMID: 21460841	Nat Genet 2011;43(5):436-41
343	rs10415983	19	EXOC3L2	8.56736e-07	PMID: 21460841	Nat Genet 2011;43(5):436-41
344	rs6431223	2	BIN1	8.94437e-07	PMID: 21460841	Nat Genet 2011;43(5):436-41
345	rs526904	11	PICALM	9.2227e-07	PMID: 21460841	Nat Genet 2011;43(5):436-41
346	rs497816	11	PICALM	9.27293e-07	PMID: 21460841	Nat Genet 2011;43(5):436-41
347	rs7114401	11	PICALM	9.37001e-07	PMID: 21460841	Nat Genet 2011;43(5):436-41
348	rs519961	11	PICALM	9.47661e-07	PMID: 21460841	Nat Genet 2011;43(5):436-41
349	rs573167	11	PICALM	1.00202e-06	PMID: 21460841	Nat Genet 2011;43(5):436-41
350	rs1237999	11	PICALM	1.02088e-06	PMID: 21460841	Nat Genet 2011;43(5):436-41
351	rs11605427	11	MS4A6A	1.03501e-06	PMID: 21460841	Nat Genet 2011;43(5):436-41
352	rs7249082	19	EXOC3L2	1.04023e-06	PMID: 21460841	Nat Genet 2011;43(5):436-41
353	rs2588963	10	ARID5B	1.11628e-06	PMID: 21460841	Nat Genet 2011;43(5):436-41
354	rs11230180	11	MS4A6A	1.17634e-06	PMID: 21460841	Nat Genet 2011;43(5):436-41
355	rs582747	19	EXOC3L2	1.23671e-06	PMID: 21460841	Nat Genet 2011;43(5):436-41
356	rs605003	19	EXOC3L2	1.23742e-06	PMID: 21460841	Nat Genet 2011;43(5):436-41
357	rs597668	19	EXOC3L2	1.37987e-06	PMID: 21460841	Nat Genet 2011;43(5):436-41
358	rs2627641	19	EXOC3L2	1.39868e-06	PMID: 21460841	Nat Genet 2011;43(5):436-41
359	rs472486	11	PICALM	1.40356e-06	PMID: 21460841	Nat Genet 2011;43(5):436-41
360	rs669813	11	PICALM	1.47423e-06	PMID: 21460841	Nat Genet 2011;43(5):436-41
361	rs2588964	10	ARID5B	1.65018e-06	PMID: 21460841	Nat Genet 2011;43(5):436-41
362	rs4948482	10	ARID5B	1.76301e-06	PMID: 21460841	Nat Genet 2011;43(5):436-41
363	rs2588966	10	ARID5B	1.76981e-06	PMID: 21460841	Nat Genet 2011;43(5):436-41
364	rs1373522	10	ARID5B	1.86782e-06	PMID: 21460841	Nat Genet 2011;43(5):436-41
365	rs3865444	19	CD33	1.89323e-06	PMID: 21460841	Nat Genet 2011;43(5):436-41
366	rs2588962	10	ARID5B	1.96219e-06	PMID: 21460841	Nat Genet 2011;43(5):436-41
367	rs2508691	11	PICALM	2.36957e-06	PMID: 21460841	Nat Genet 2011;43(5):436-41
368	rs561646	11	PICALM	2.41523e-06	PMID: 21460841	Nat Genet 2011;43(5):436-41
369	rs682928	11	PICALM	2.50867e-06	PMID: 21460841	Nat Genet 2011;43(5):436-41
370	rs677909	11	PICALM	2.52868e-06	PMID: 21460841	Nat Genet 2011;43(5):436-41
371	rs609903	11	PICALM	2.53521e-06	PMID: 21460841	Nat Genet 2011;43(5):436-41
372	rs694011	11	PICALM	2.54379e-06	PMID: 21460841	Nat Genet 2011;43(5):436-41
373	rs645299	11	PICALM	2.56381e-06	PMID: 21460841	Nat Genet 2011;43(5):436-41
374	rs2508696	11	PICALM	2.61394e-06	PMID: 21460841	Nat Genet 2011;43(5):436-41
375	rs602222	11	PICALM	2.64292e-06	PMID: 21460841	Nat Genet 2011;43(5):436-41
376	rs676733	11	PICALM	2.72362e-06	PMID: 21460841	Nat Genet 2011;43(5):436-41
377	rs493254	11	PICALM	2.73186e-06	PMID: 21460841	Nat Genet 2011;43(5):436-41
378	rs12440864	15	SPPL2A	3.5909e-06	PMID: 21460841	Nat Genet 2011;43(5):436-41
379	rs867611	11	PICALM	3.60188e-06	PMID: 21460841	Nat Genet 2011;43(5):436-41
380	rs4726618	7	EPHA1	3.78437e-06	PMID: 21460841	Nat Genet 2011;43(5):436-41
381	rs541458	11	PICALM	3.81867e-06	PMID: 21460841	Nat Genet 2011;43(5):436-41
382	rs536841	11	PICALM	3.83136e-06	PMID: 21460841	Nat Genet 2011;43(5):436-41
383	rs659023	11	PICALM	4.02177e-06	PMID: 21460841	Nat Genet 2011;43(5):436-41
384	rs12437770	15	SPPL2A	4.14843e-06	PMID: 21460841	Nat Genet 2011;43(5):436-41
385	rs12595082	15	SPPL2A	4.19063e-06	PMID: 21460841	Nat Genet 2011;43(5):436-41
386	rs12437803	15	SPPL2A	4.73144e-06	PMID: 21460841	Nat Genet 2011;43(5):436-41
387	rs10803270	1	KAZ	4.89108e-06	PMID: 21460841	Nat Genet 2011;43(5):436-41
388	rs12442197	15	SPPL2A	5.02562e-06	PMID: 21460841	Nat Genet 2011;43(5):436-41
389	rs9349407	6	CD2AP	5.2854e-06	PMID: 21460841	Nat Genet 2011;43(5):436-41
390	rs12150984	19	CEACAM16	5.31139e-06	PMID: 21460841	Nat Genet 2011;43(5):436-41
391	rs9395288	6	CD2AP	5.62552e-06	PMID: 21460841	Nat Genet 2011;43(5):436-41
392	rs10994923	10	C10orf107	5.79715e-06	PMID: 21460841	Nat Genet 2011;43(5):436-41
393	rs10994924	10	C10orf107	5.8589e-06	PMID: 21460841	Nat Genet 2011;43(5):436-41
394	rs725206	10	PRKCQ	5.94111e-06	PMID: 21460841	Nat Genet 2011;43(5):436-41
395	rs10821923	10	C10orf107	5.99425e-06	PMID: 21460841	Nat Genet 2011;43(5):436-41
396	rs7110631	11	PICALM	6.67097e-06	PMID: 21460841	Nat Genet 2011;43(5):436-41
397	rs1470374	10	C10orf107	7.60217e-06	PMID: 21460841	Nat Genet 2011;43(5):436-41
398	rs12592778	15	SPPL2A	8.10144e-06	PMID: 21460841	Nat Genet 2011;43(5):436-41
399	rs10421247	19	NKPD1	8.42459e-06	PMID: 21460841	Nat Genet 2011;43(5):436-41
400	rs10424046	19	RELB	8.90247e-06	PMID: 21460841	Nat Genet 2011;43(5):436-41
401	rs1871045	19	BCAM	8.9811e-06	PMID: 21460841	Nat Genet 2011;43(5):436-41
402	rs3852865	19	CD33	9.45076e-06	PMID: 21460841	Nat Genet 2011;43(5):436-41
403	rs543019	13	GPC6	9.6763e-06	PMID: 21460841	Nat Genet 2011;43(5):436-41
404	rs4420638		APOE/TOMM40/APOC1	1.11e-12	PMID: 22005931	Mol Psychiatry. 2012; 17(12): 1340–1346
405	rs1466662		DCHS2	4.95e-07	PMID: 22005931	Mol Psychiatry. 2012; 17(12): 1340–1346
406	rs17429217		HRK/RNFT2	2.57e-06	PMID: 22005931	Mol Psychiatry. 2012; 17(12): 1340–1346
407	rs704454		ADAMTS9	2.6e-06	PMID: 22005931	Mol Psychiatry. 2012; 17(12): 1340–1346
408	rs2034764		KCNV2/VLDLR	3.82e-06	PMID: 22005931	Mol Psychiatry. 2012; 17(12): 1340–1346
409	rs10517270		-	4.13e-06	PMID: 22005931	Mol Psychiatry. 2012; 17(12): 1340–1346
410	rs2104362		LEMD2/MLN/MIR1275	6.91e-06	PMID: 22005931	Mol Psychiatry. 2012; 17(12): 1340–1346
411	rs12933233		-	7.64e-06	PMID: 22005931	Mol Psychiatry. 2012; 17(12): 1340–1346
412	rs1037757		LOC390958/Sec11C	8.29e-06	PMID: 22005931	Mol Psychiatry. 2012; 17(12): 1340–1346
413	rs3743162		ZNF592/ALPK3/SLC28A1	8.68e-06	PMID: 22005931	Mol Psychiatry. 2012; 17(12): 1340–1346
414	rs753855		PSMD1/HTR2B/ARMC9	0.536	PMID: 22005931	Mol Psychiatry. 2012; 17(12): 1340–1346
415	rs17764668		NRXN3	9.84e-06	PMID: 22005931	Mol Psychiatry. 2012; 17(12): 1340–1346
416	rs115550680	19	ABCA7	2.21e-09	PMID: 23571587	JAMA. 2013; 309(14): 1483–1492.
417	rs115553053	19	HMHA1	3.14e-08	PMID: 23571587	JAMA. 2013; 309(14): 1483–1492.
418	rs115882880	19	GRIN3B	6.34e-08	PMID: 23571587	JAMA. 2013; 309(14): 1483–1492.
419	rs145848414	5		6.9e-08	PMID: 23571587	JAMA. 2013; 309(14): 1483–1492.
420	rs75932628		TREM2	3.42e-10	PMID: 23150908	N Engl J Med. 2013; 368(2): 107–116
421	rs10498633	14	SLC24A4	5.5e-09	PMID: 24162737	Nat Genet. 2013; 45(12): 1452–1458.
422	rs10792832	11	PICALM	9.3e-26	PMID: 24162737	Nat Genet. 2013; 45(12): 1452–1458.
423	rs10838725	11	CELF1	1.1e-08	PMID: 24162737	Nat Genet. 2013; 45(12): 1452–1458.
424	rs10948363	6	CD2AP	5.2e-11	PMID: 24162737	Nat Genet. 2013; 45(12): 1452–1458.
425	rs11218343	11	SORL1	9.7e-15	PMID: 24162737	Nat Genet. 2013; 45(12): 1452–1458.
426	rs11771145	7	EPHA1	1.1e-13	PMID: 24162737	Nat Genet. 2013; 45(12): 1452–1458.
427	rs1476679	7	ZCWPW1	5.6e-10	PMID: 24162737	Nat Genet. 2013; 45(12): 1452–1458.
428	rs17125944	14	FERMT2	7.9e-09	PMID: 24162737	Nat Genet. 2013; 45(12): 1452–1458.
429	rs190982	5	MEF2C	3.2e-08	PMID: 24162737	Nat Genet. 2013; 45(12): 1452–1458.
430	rs2718058	7	NME8	4.8e-09	PMID: 24162737	Nat Genet. 2013; 45(12): 1452–1458.
431	rs28834970	8	PTK2B	7.4e-14	PMID: 24162737	Nat Genet. 2013; 45(12): 1452–1458.
432	rs35349669	2	INPP5D	3.2e-08	PMID: 24162737	Nat Genet. 2013; 45(12): 1452–1458.
433	rs3865444	19	CD33	3e-06	PMID: 24162737	Nat Genet. 2013; 45(12): 1452–1458.
434	rs4147929	19	ABCA7	1.1e-15	PMID: 24162737	Nat Genet. 2013; 45(12): 1452–1458.
435	rs6656401	1	CR1	5.7e-24	PMID: 24162737	Nat Genet. 2013; 45(12): 1452–1458.
436	rs6733839	2	BIN1	6.9e-44	PMID: 24162737	Nat Genet. 2013; 45(12): 1452–1458.
437	rs7274581	20	CASS4	2.5e-08	PMID: 24162737	Nat Genet. 2013; 45(12): 1452–1458.
438	rs9271192	6	HLA-DRB5– HLA-DRB1	2.9e-25	PMID: 24162737	Nat Genet. 2013; 45(12): 1452–1458.
439	rs9331896	8	CLU	2.8e-25	PMID: 24162737	Nat Genet. 2013; 45(12): 1452–1458.
440	rs983392	11	MS4A6A	6.1e-16	PMID: 24162737	Nat Genet. 2013; 45(12): 1452–1458.
441	rs4575098	1	ADAMTS4	2.05e-10	PMID: 30617256	Nat Genet 2019;51(3):404-413.
442	rs6656401	1	CR1	1.39e-17	PMID: 30617256	Nat Genet 2019;51(3):404-413.
443	rs679515	1	CR1	8.85e-10	PMID: 30617256	Nat Genet 2019;51(3):404-413.
444	rs2093760	1	CR1	1.1e-18	PMID: 30617256	Nat Genet 2019;51(3):404-413.
445	rs4663105	2	BIN1	3.38e-44	PMID: 30617256	Nat Genet 2019;51(3):404-413.
446	rs10933431	2	INPPD5	8.92e-10	PMID: 30617256	Nat Genet 2019;51(3):404-413.
447	rs184384746	3	HESX1	1.24e-08	PMID: 30617256	Nat Genet 2019;51(3):404-413.
448	rs6448453	4	CLNK	1.93e-09	PMID: 30617256	Nat Genet 2019;51(3):404-413.
449	rs6448451	4	CLNK	1.19e-08	PMID: 30617256	Nat Genet 2019;51(3):404-413.
450	rs6448453	4	CLNK	1.93e-09	PMID: 30617256	Nat Genet 2019;51(3):404-413.
451	rs11763230	7	EPHA1	2.58e-11	PMID: 30617256	Nat Genet 2019;51(3):404-413.
452	rs7810606	7	EPHA1	3.59e-11	PMID: 30617256	Nat Genet 2019;51(3):404-413.
453	rs114360492	7	CNTNAP2	2.1e-09	PMID: 30617256	Nat Genet 2019;51(3):404-413.
454	rs4236673	8	CLU/PTK2B	2.61e-19	PMID: 30617256	Nat Genet 2019;51(3):404-413.
455	rs1532278	8	CLU/PTK2B	7.45e-09	PMID: 30617256	Nat Genet 2019;51(3):404-413.
456	rs11257242	10	ECHDC3	2.38e-08	PMID: 30617256	Nat Genet 2019;51(3):404-413.
457	rs11257238	10	ECHDC3	1.26e-08	PMID: 30617256	Nat Genet 2019;51(3):404-413.
458	rs7935829	11	MS4A6A	8.21e-13	PMID: 30617256	Nat Genet 2019;51(3):404-413.
459	rs1582763	11	MS4A6A	4.72e-09	PMID: 30617256	Nat Genet 2019;51(3):404-413.
460	rs2081545	11	MS4A6A	1.55e-15	PMID: 30617256	Nat Genet 2019;51(3):404-413.
461	rs7657553	4	HS3ST1	2.16e-08	PMID: 30617256	Nat Genet 2019;51(3):404-413.
462	rs9269853	6	HLA-DRB1	2.66e-08	PMID: 30617256	Nat Genet 2019;51(3):404-413.
463	rs6931277	6	HLA-DRB1	8.41e-11	PMID: 30617256	Nat Genet 2019;51(3):404-413.
464	rs187370608	6	TREM2	1.45e-16	PMID: 30617256	Nat Genet 2019;51(3):404-413.
465	rs9381563	6	CD2AP	2.52e-10	PMID: 30617256	Nat Genet 2019;51(3):404-413.
466	rs1859788	7	ZCWPW1	2.22e-15	PMID: 30617256	Nat Genet 2019;51(3):404-413.
467	rs10792832	11	PICALM	1.12e-17	PMID: 30617256	Nat Genet 2019;51(3):404-413.
468	rs3844143	11	PICALM	5.31e-11	PMID: 30617256	Nat Genet 2019;51(3):404-413.
469	rs867611	11	PICALM	2.19e-18	PMID: 30617256	Nat Genet 2019;51(3):404-413.
470	rs11218343	11	SORL1	1.09e-11	PMID: 30617256	Nat Genet 2019;51(3):404-413.
471	rs12590654	14	SLC24A4	1.65e-10	PMID: 30617256	Nat Genet 2019;51(3):404-413.
472	rs442495	15	ADAM10	3.35e-08	PMID: 30617256	Nat Genet 2019;51(3):404-413.
473	rs117618017	15	APH1B	3.35e-08	PMID: 30617256	Nat Genet 2019;51(3):404-413.
474	rs59735493	16	KAT8	3.98e-08	PMID: 30617256	Nat Genet 2019;51(3):404-413.
475	rs113260531	17	SCIMP	3.21e-06	PMID: 30617256	Nat Genet 2019;51(3):404-413.
476	rs9916042	17	SCIMP	4.73e-08	PMID: 30617256	Nat Genet 2019;51(3):404-413.
477	rs113260531	17	SCIMP	9.16e-10	PMID: 30617256	Nat Genet 2019;51(3):404-413.
478	rs28394864	17	ABI3	1.87e-08	PMID: 30617256	Nat Genet 2019;51(3):404-413.
479	rs2632516	17	BZRAP1-AS1	9.66e-07	PMID: 30617256	Nat Genet 2019;51(3):404-413.
480	rs8093731	18	SUZ12P1	4.63e-08	PMID: 30617256	Nat Genet 2019;51(3):404-413.
481	rs76726049	18	ALPK2	3.3e-08	PMID: 30617256	Nat Genet 2019;51(3):404-413.
482	rs4147929	19	ABCA7	8.64e-09	PMID: 30617256	Nat Genet 2019;51(3):404-413.
483	rs3752241	19	ABCA7	2.87e-08	PMID: 30617256	Nat Genet 2019;51(3):404-413.
484	rs111278892	19	ABCA7	7.93e-11	PMID: 30617256	Nat Genet 2019;51(3):404-413.
485	rs41289512	19	APOE	2.7e-194	PMID: 30617256	Nat Genet 2019;51(3):404-413.
486	rs75627662	19	APOE	9.51e-296	PMID: 30617256	Nat Genet 2019;51(3):404-413.
487	rs41289512	19	APOE	5.79e-276	PMID: 30617256	Nat Genet 2019;51(3):404-413.
488	rs76320948	19	AC074212.3	4.64e-08	PMID: 30617256	Nat Genet 2019;51(3):404-413.
489	rs3865444	19	CD33	6.34e-09	PMID: 30617256	Nat Genet 2019;51(3):404-413.
490	rs6014724	20	CASS4	6.56e-10	PMID: 30617256	Nat Genet 2019;51(3):404-413.
491	rs190217640			5.77e-06	PMID: 30820047	Nat Genet 2019;51(3):414-430.
492	rs67839872			4.6e-06	PMID: 30820047	Nat Genet 2019;51(3):414-430.
493	rs76695866			6.15e-06	PMID: 30820047	Nat Genet 2019;51(3):414-430.
494	rs6806784			2.93e-07	PMID: 30820047	Nat Genet 2019;51(3):414-430.
495	rs182921547			1.1e-06	PMID: 30820047	Nat Genet 2019;51(3):414-430.
496	rs28660482			2.9e-06	PMID: 30820047	Nat Genet 2019;51(3):414-430.
497	rs6822989			3.48e-06	PMID: 30820047	Nat Genet 2019;51(3):414-430.
498	rs7686421			7.92e-06	PMID: 30820047	Nat Genet 2019;51(3):414-430.
499	rs71618613			9.78e-06	PMID: 30820047	Nat Genet 2019;51(3):414-430.
500	rs35868327			7.78e-07	PMID: 30820047	Nat Genet 2019;51(3):414-430.
501	rs19213255			7.08e-06	PMID: 30820047	Nat Genet 2019;51(3):414-430.
502	rs114812713			4.47e-12	PMID: 30820047	Nat Genet 2019;51(3):414-430.
503	rs76185277			8.61e-06	PMID: 30820047	Nat Genet 2019;51(3):414-430.
504	rs187857322			6.5e-06	PMID: 30820047	Nat Genet 2019;51(3):414-430.
505	rs117240937			3.35e-06	PMID: 30820047	Nat Genet 2019;51(3):414-430.
506	rs187804459			5.14e-06	PMID: 30820047	Nat Genet 2019;51(3):414-430.
507	rs6981871			7.84e-06	PMID: 30820047	Nat Genet 2019;51(3):414-430.
508	rs192326911			7.47e-06	PMID: 30820047	Nat Genet 2019;51(3):414-430.
509	rs16895579			6.89e-06	PMID: 30820047	Nat Genet 2019;51(3):414-430.
510	rs201852095			4.71e-06	PMID: 30820047	Nat Genet 2019;51(3):414-430.
511	rs148178636			7.63e-06	PMID: 30820047	Nat Genet 2019;51(3):414-430.
512	rs8914			6.64e-07	PMID: 30820047	Nat Genet 2019;51(3):414-430.
513	rs11038990			2.44e-07	PMID: 30820047	Nat Genet 2019;51(3):414-430.
514	rs117394726			2.46e-06	PMID: 30820047	Nat Genet 2019;51(3):414-430.
515	rs190094306			3.85e-06	PMID: 30820047	Nat Genet 2019;51(3):414-430.
516	rs35833468			6.35e-07	PMID: 30820047	Nat Genet 2019;51(3):414-430.
517	rs192098867			6.9e-06	PMID: 30820047	Nat Genet 2019;51(3):414-430.
518	rs62039712			1.17e-07	PMID: 30820047	Nat Genet 2019;51(3):414-430.
519	rs7218004			8.55e-06	PMID: 30820047	Nat Genet 2019;51(3):414-430.
520	rs143606322			6.16e-06	PMID: 30820047	Nat Genet 2019;51(3):414-430.
521	rs8111708			3.94e-06	PMID: 30820047	Nat Genet 2019;51(3):414-430.
522	rs909441			4.55e-06	PMID: 30820047	Nat Genet 2019;51(3):414-430.
523	rs138727474			3.9e-06	PMID: 30820047	Nat Genet 2019;51(3):414-430.
524	rs4844610	1		3.6e-24	PMID: 30820047	Nat Genet 2019;51(3):414-430.
525	rs6733839	2		2.1e-44	PMID: 30820047	Nat Genet 2019;51(3):414-430.
526	rs10933431	2		3.4e-09	PMID: 30820047	Nat Genet 2019;51(3):414-430.
527	rs9271058	6		1.4e-11	PMID: 30820047	Nat Genet 2019;51(3):414-430.
528	rs75932628	6		2.7e-15	PMID: 30820047	Nat Genet 2019;51(3):414-430.
529	rs9473117	6		1.2e-10	PMID: 30820047	Nat Genet 2019;51(3):414-430.
530	rs12539172	7		9.3e-10	PMID: 30820047	Nat Genet 2019;51(3):414-430.
531	rs10808026	7		1.3e-10	PMID: 30820047	Nat Genet 2019;51(3):414-430.
532	rs73223431	8		6.3e-14	PMID: 30820047	Nat Genet 2019;51(3):414-430.
533	rs9331896	8		4.6e-24	PMID: 30820047	Nat Genet 2019;51(3):414-430.
534	rs3740688	11		5.4e-13	PMID: 30820047	Nat Genet 2019;51(3):414-430.
535	rs7933202	11		1.9e-19	PMID: 30820047	Nat Genet 2019;51(3):414-430.
536	rs3851179	11		6e-25	PMID: 30820047	Nat Genet 2019;51(3):414-430.
537	rs11218343	11		2.9e-12	PMID: 30820047	Nat Genet 2019;51(3):414-430.
538	rs17125924	14		1.4e-09	PMID: 30820047	Nat Genet 2019;51(3):414-430.
539	rs12881735	14		7.4e-09	PMID: 30820047	Nat Genet 2019;51(3):414-430.
540	rs3752246	19		3.1e-16	PMID: 30820047	Nat Genet 2019;51(3):414-430.
541	rs429358	19		1.2E-881	PMID: 30820047	Nat Genet 2019;51(3):414-430.
542	rs6024870	20		3.5e-08	PMID: 30820047	Nat Genet 2019;51(3):414-430.
543	rs7920721	10		2.3e-09	PMID: 30820047	Nat Genet 2019;51(3):414-430.
544	rs138190086	17		7.5e-09	PMID: 30820047	Nat Genet 2019;51(3):414-430.
545	rs190982	5		2.8e-06	PMID: 30820047	Nat Genet 2019;51(3):414-430.
546	rs4723711	7		2.8e-07	PMID: 30820047	Nat Genet 2019;51(3):414-430.

## Sheet: 366 SNPs
SNPs	Closest gene from GWAS Catalog
rs7408909
rs6540433
rs1019670
rs19213255
rs3764650	ABCA7
rs115550680	ABCA7
rs4147929	ABCA7
rs3752241	ABCA7
rs3752246	ABCA7
rs115882880
rs7657553
rs10425074
rs597668
rs2627641
rs10415983
rs7249082
rs582747
rs605003
rs138190086	PPIAP55
rs17764668
rs11952762
rs11959554
rs6509916
rs2075650
rs157581
rs3760627
rs157580
rs8106922
rs405697
rs405509	APOE
rs283813
rs3745150
rs6857	NECTIN2
rs439401
rs75627662
rs10517270
rs10761558	CDK1
rs10994923
rs10994924
rs10821923
rs1470374
rs2588969	ARID5B
rs2588963	ARID5B
rs2588964	ARID5B
rs4948482	ARID5B
rs2588966	ARID5B
rs1373522	ARID5B
rs2588962	ARID5B
rs35868327
rs1037757
rs113260531
rs28394864
rs12933233	C16orf95
rs192326911
rs7255066
rs714948
rs12150984
rs7254776
rs2965109	snoZ6
rs442495	ADAM10
rs4575098	ADAMTS4
rs704454
rs4296166	AKAP6
rs201124
rs725206	PRKCQ
rs10803270
rs4844579	C4BPAP2
rs6673080	C4BPAP2
rs11257242
rs11257238
rs7920721
rs187370608	UNC5CL
rs76726049	ALPK2
rs11827375
rs610932	MS4A6A
rs11605427	MS4A6A
rs667897	MS4A6A
rs7933202	MS4A6A
rs117618017	APH1B
rs4420638	APOC1
rs4803770	APOC1
rs5112
rs5167	APOC4
rs12721108	APOC4
rs429358	APOE
rs8914	ARHGAP1
rs115553053	ARHGAP45
rs753855	ARMC9
rs9381563
rs9473117
rs2927477	BCAM
rs10402271	BCAM,NECTIN2
rs4803760	BCAM,NECTIN2
rs4803759	BCAM,NECTIN2
rs7359852	BCAM,NECTIN2
rs1871045	BCAM,NECTIN2
rs2927480	BCAM,NECTIN2
rs4605275	BCAM,NECTIN2
rs8100239	BCL3
rs8103315	BCL3
rs76320948	BHMG1
rs7561528	BIN1
rs744373	BIN1
rs6733839	BIN1
rs4663105	BIN1
rs11680911	BIN1
rs4663100	BIN1
rs3845674	BIN1
rs4663098	BIN1
rs6431223	BIN1
rs739565	C16orf62
rs7274581	CASS4
rs6014724	CASS4
rs6024870	CASS4
rs9349407	CD2AP
rs10948363	CD2AP
rs9395288	CD2AP,ADGRF2
rs10838725	CELF1
rs201119	CELF2
rs201099	CELF2
rs62209	CELF2
rs11038990	CKAP5
rs8055533	CLEC16A
rs4781028	CLEC16A
rs9302457	CLEC16A
rs16957849	CLEC16A
rs8111069	CLPTM1
rs7257916	CLPTM1
rs16979595	CLPTM1
rs11136000	CLU
rs2279590	CLU
rs9331896	CLU
rs4236673	CLU
rs1532278	CLU
rs2582367	CLU,SCARA3
rs9331888	CLU
rs111278892	CNN2,ABCA7
rs10501927	CNTN5
rs114360492	CNTNAP2
rs7686421	COL25A1
rs4310446	CR1
rs1408077	CR1
rs2296160	CR1
rs1408078	CR1
rs4844610	CR1
rs6701713	CR1
rs3818361	CR1
rs6656401	CR1
rs2093760	CR1
rs679515	CR1
rs3809278	CUX2
rs1539053	DAB1
rs1466662	DCHS2
rs8093731	DSG2
rs35833468	EGLN3
rs8111708	ELL
rs4723711	EPDR1
rs4726618	EPHA1
rs10808026	EPHA1
rs11771145
rs11763230
rs7810606
rs11767557
rs28660482	EPHA5
rs17125944	FERMT2
rs17125924	FERMT2
rs76185277	FOXO3
rs148178636	GALNT18
rs543019	GPC6
rs2718058	GPR141,EPDR1
rs509512	GRIA4
rs6931277	HLA-DRB1,HLA-DQA1
rs9271192	HLA-DRB1,HLA-DQA1
rs9269853	HLA-DRB1
rs9271058	HLA-DRB1,HLA-DQA1
rs17429217	HRK
rs184384746	IL17RD,HESX1
rs35349669	INPP5D
rs10933431	INPP5D
rs10933431	INPP5D
rs1858973	IQCK
rs4782279	IQCK
rs9931167	IQCK
rs7191155	IQCK
rs59735493	KAT8
rs7527934	KAZN
rs2673604	KCNQ3
rs7218004	KCTD2
rs7007878	KIF13B
rs11894266	KLHL23
rs9446432
rs117394726
rs2463670
rs12334143
rs76695866
rs182921547
rs6448453	MIR572
rs6448451	MIR572
rs16895579
rs2043948	LTBP2
rs1114832	MARK4
rs1048699	MARK4
rs1114831	MARK4
rs10416371	MARK4
rs190982
rs190982
rs9384428	MIR1202,SNORD28B
rs3852865	MIR8074
rs2104362	MLN
rs983392	MS4A2
rs1562990	MS4A4A
rs4938933	MS4A4A
rs1582763	MS4A4A
rs2081545	MS4A4A
rs4939338	MS4A4A,MS4A6E
rs11824773	MS4A4A,MS4A6E
rs10792263	MS4A4A,MS4A6E
rs11824734	MS4A4A,MS4A6E
rs11827324	MS4A4A,MS4A6E
rs676309	MS4A4E
rs670139	MS4A4E
rs7929589	MS4A4E
rs1426250	MS4A4E
rs611267	MS4A4E
rs718376	MS4A4E
rs2015475	MS4A4E
rs11230201	MS4A4E
rs11601689	MS4A4E
rs2081547	MS4A4E
rs4939320	MS4A4E
rs610352	MS4A4E
rs7107627	MS4A4E,MS4A4A
rs7108663	MS4A4E,MS4A4A
rs4938931	MS4A4E,MS4A4A
rs1026254	MS4A4E,MS4A4A
rs1026255	MS4A4E,MS4A4A
rs6591559	MS4A4E,MS4A4A
rs1530914	MS4A4E,MS4A4A
rs672399	MS4A4E,MS4A4A
rs611418	MS4A4E,MS4A4A
rs603648	MS4A4E,MS4A4A
rs655231	MS4A4E,MS4A4A
rs662196	MS4A6A
rs583791	MS4A6A
rs2278867	MS4A6A
rs12453	MS4A6A
rs17602572	MS4A6A
rs7935829	MS4A6A
rs7926344	MS4A6A,MS4A4E
rs10897011	MS4A6A,MS4A4E
rs1834550	MS4A6A,MS4A4E
rs11230183	MS4A6A,MS4A4E
rs11230180	MS4A6A,MS4A4E
rs187804459	MSRA
rs11754661	MTHFD1L
rs12201301	MUC22,HCG22
rs377702	NECTIN2
rs12610605	NECTIN2
rs1871046	NECTIN2
rs4803763	NECTIN2
rs11673139	NECTIN2
rs3852861	NECTIN2
rs519825	NECTIN2
rs416041	NECTIN2
rs387976	NECTIN2
rs8105340	NECTIN2
rs11669338	NECTIN2
rs41289512	NECTIN2
rs6859	NECTIN2
rs1871047	NECTIN2
rs440277	NECTIN2
rs12978931	NECTIN2
rs190217640	NEGR1
rs190094306	NHLRC3
rs10421247	NKPD1,MARK4
rs12539172	NYAP1
rs114812713	OARD1
rs187857322
rs5984894	PCDH11X
rs677909	PICALM
rs669813	PICALM
rs2508691	PICALM
rs561646	PICALM
rs682928	PICALM
rs609903	PICALM
rs694011	PICALM
rs645299	PICALM
rs2508696	PICALM
rs602222	PICALM
rs676733	PICALM
rs493254	PICALM
rs867611	PICALM
rs536841	PICALM
rs561655	PICALM
rs471470	PICALM
rs7114401	PICALM
rs7941541	PICALM
rs543293	PICALM
rs1237999	PICALM
rs541458	PICALM
rs659023	PICALM
rs567075	PICALM
rs1898895	PICALM
rs586274	PICALM
rs526904	PICALM
rs497816	PICALM
rs519961	PICALM
rs573167	PICALM
rs472486	PICALM
rs7110631	PICALM
rs3844143	PICALM
rs1859788	PILRA
rs17643262	PPP1R37,MARK4
rs28834970	PTK2B
rs73223431	PTK2B
rs2034764	PUM3
rs10424046	RELB
rs4803750	BCL3
rs12592778	SPPL2A
rs62039712
rs2825544
rs3851179
rs10792832
rs3851179
rs6806784	SENP7
rs3865444	CD33
rs10498633	SLC24A4
rs12590654	SLC24A4
rs12881735	SLC24A4
rs3743162	SLC28A1
rs1157242
rs117240937	SND1
rs2927488	snoZ6,BCL3
rs17728272	snoZ6,BCL3
rs2927438	snoZ6,BCL3
rs2965101	snoZ6,BCL3
rs1531517	snoZ6,BCL3
rs11218343	SORL1
rs3740688	SPI1
rs12440864	SPPL2A
rs12437770	SPPL2A
rs12595082	SPPL2A
rs12437803	SPPL2A
rs12442197	SPPL2A
rs71618613
rs145848414
rs157582	TOMM40
rs10119	TOMM40
rs157583	TOMM40
rs7814569	TPD52
rs75932628	TREM2
rs75932628	TREM2
rs192098867	TRPM1
rs2632516
rs138727474	UBE2L3
rs10489216	XCL1,DPT
rs679670
rs4145454
rs1476679	ZCWPW1
rs9916042	ZFP3
rs67839872
rs6822989
rs6981871
rs201852095
rs143606322
rs909441

## Sheet: 108 Closeset genes
Gene Symbol	Gene Entrez ID
ADAM10	102
BIN1	274
APOC1	341
APOC4	346
APOE	348
ARHGAP1	392
BCL3	602
CD33	945
CDK1	983
CLU	1191
CLPTM1	1209
CNN2	1265
CR1	1378
DAB1	1600
DPT	1805
DSG2	1829
EPHA1	2041
EPHA5	2044
PTK2B	2185
MS4A2	2206
FOXO3	2309
GRIA4	2893
HLA-DQA1	3117
HLA-DRB1	3123
INPP5D	3635
KCNQ3	3786
LTBP2	4053
BCAM	4059
MLN	4295
TRPM1	4308
MSRA	4482
PRKCQ	5588
RELB	5971
XCL1	6375
SORL1	6653
SPI1	6688
TPD52	7163
UBE2L3	7332
ELL	8178
PICALM	8301
HRK	8739
HESX1	8820
SLC28A1	9154
AKAP6	9472
ADAMTS4	9507
CKAP5	9793
GPC6	10082
ABCA7	10347
TOMM40	10452
CELF1	10658
CELF2	10659
FERMT2	10979
KAZN	23254
CLEC16A	23274
KIF13B	23303
CUX2	23316
KCTD2	23510
CD2AP	23607
MTHFD1L	25902
CNTNAP2	26047
SND1	27044
PCDH11X	27328
PILRA	29992
MS4A4A	51338
SCARA3	51435
CNTN5	53942
TREM2	54209
EPDR1	54749
DCHS2	54798
ZCWPW1	55063
C16orf62	57020
CASS4	57091
SENP7	57337
MARK4	57787
MS4A6A	64231
ARMC9	80210
APH1B	83464
KAT8	84148
ARID5B	84159
COL25A1	84570
SPPL2A	84888
EGLN3	112399
ALPK2	115701
SLC24A4	123041
IQCK	124152
ZFP3	124961
KLHL23	151230
OARD1	221443
UNC5CL	222643
NYAP1	222950
MS4A6E	245802
NEGR1	257194
PPP1R37	284352
NKPD1	284353
PPIAP55	342541
GPR141	353345
GALNT18	374378
NHLRC3	387921
MS4A4E	643680
C16orf95	100506581
MUC22	100507679
NECTIN2	5819
C4BPAP2	724
ARHGAP45	23526
ADGRF2	222611
IL17RD	54756
HCG22	285834
PUM3	9933
