# Supplementary material for: Artificial intelligence framework identifies candidate targets for drug repurposing in Alzheimer’s disease
Source: Alzheimers Res Ther. 2022 Jan 10;14:7. doi: 10.1186/s13195-021-00951-z (PMC8751379; doi:10.1186/s13195-021-00951-z)
Supplement: Supplementary file 1 — Additional file 1. [file 13195_2021_951_MOESM1_ESM.zip › Supplementary Table 10.xlsx]

## Sheet: Literature information
Gene	Protein	Description	Reference (PMID)
Neurotransmitter transport
MEF2Ca	Myocyte-specific enhancer factor 2C	MEF2C mRNA expression levels were correlated with AD pathology	29112298;
			24951455
RIMS1	Regulating synaptic membrane exocytosis protein 1	An altered protein expression in RIMS1 during AD pathology	26772638
Beta-amyloid metabolic process
APOEa	Apolipoprotein E	Affect Aβ production, aggregation, and clearance	28246336
CHRNA7	Neuronal acetylcholine receptor subunit alpha-7	Bind to Aβ with very high affinity, providing therapeutic insight into AD	27719660
SORL1a	Sortilin-related receptor	Reduce Aβ generation by trafficking APP away from amyloidogenic cleavage sites	22279231
ADAM10a	Disintegrin and metalloproteinase domain-containing protein 10	Constitutive α-secretase in the process of amyloid-β protein precursor (AβPP) cleavage	28409746;
			29382156
LRP2	Low-density lipoprotein receptor-related protein 2	rs3755166 polymorphism within LRP2 gene is associated with susceptibility to AD in the Chinese population	20971101
Long-term synaptic potentiation
MAPK1	Mitogen-activated protein kinase 1	Beta-amyloid activates the MAPK cascade via hippocampal CHRNA7	11404397
PTK2Ba	Protein-tyrosine kinase 2-beta	An in vivo modulator and early marker of Tau pathology.	27113998;
			24951455
Oxidative stress
FOXO3	Forkhead box protein O3	Activate BCL2L11 and FASLG to promote neuronal death and aberrant Aβ processing	28157684
NOS1	Nitric oxide synthase	Loss of endothelial NOS promotes p25 production and Tau phosphorylation	27601478
NFKB1	Nuclear factor NF-kappa-B p105 subunit	Involve in neuroinflammation, synaptic plasticity, learning, and memory implicated in AD	27881951;
			27288790
ESR1	Estrogen receptor	Interact with tau protein in vivo, and prevent glutamate excitotoxic injury by Aβ through estrogen signaling mechanisms	17192785 ;
			26837465
