# Supplementary material for: Artificial intelligence framework identifies candidate targets for drug repurposing in Alzheimer’s disease
Source: Alzheimers Res Ther. 2022 Jan 10;14:7. doi: 10.1186/s13195-021-00951-z (PMC8751379; doi:10.1186/s13195-021-00951-z)
Supplement: Supplementary file 1 — Additional file 1. [file 13195_2021_951_MOESM1_ESM.zip › Supplementary Table 11.xlsx]

## Sheet: 130 drugs
DrugBank ID	Name	ATC code	Preclinical AD studies "drug AND (alzheimer OR dementia)"	Summary	Z-score(ARGs)	P-value(ARGs)	Z-score(closest genes)	P-value (closest genes)
DB01275	Hydralazine	C — CARDIOVASCULAR SYSTEM	21058733	Reduce lipid oxidative damage, and hydralazine additionally reduce Aβ misfolding	-2.377	0.016	-2.711	0.007
DB01009	Ketoprofen	M — MUSCULO-SKELETAL SYSTEM	16125740	Dose-dependently inhibit formation of beta-amyloid fibrils from fresh A beta(1-40) and A beta(1-42)	-2.199	0.008	0.374	0.637
DB00286	Conjugated Equine Estrogens	G — GENITO URINARY SYSTEM AND SEX HORMONES	24176763	Reduce the risk of cardiovascular disease (CVD) and Alzheimer's disease (AD)	-2.144	0.019	-0.719	0.146
DB01136	Carvedilol	C — CARDIOVASCULAR SYSTEM	20571219	Reestablish basal synaptic transmission, enhance neuronal plasticity and suppress neuronal hyperexcitability in TgCRND8 mice	-2.118	0.016	-0.941	0.083
DB00588	Fluticasone Propionate	NA	30159547	Reduce risk of developing AD	-2.116	0.011	-0.6	0.245
DB00624/DB1420	Testosterone	G — GENITO URINARY SYSTEM AND SEX HORMONES	11805297	Prevent the hyperphosphorylation of tau by inhibiting the heat shock-induced overactivation of GSK-3 beta	-2.099	0.016	-0.548	0.226
DB02513	Thymol	NA	28255862	decreased the effects of Aβ on memory	-1.802	0.038	-1.655	0.099
DB00749	Etodolac	M — MUSCULO-SKELETAL SYSTEM	30710675	Decrease total Aβ load, promote APP processing towards the neuroprotective and non-amyloidogenic pathway, and significantly reduce neuroinflammation and oxidative stress both in vitro and in vivo	-1.755	0.013	-0.536	0.255
DB09213	Dexibuprofen	M — MUSCULO-SKELETAL SYSTEM	28646794	Prevent neurodegeneration and cognitive decline in APPswe/PS1dE9 through multiple signaling pathways	-2.01	0.015	-1.37	0.064
DB01183	Naloxone	A — ALIMENTARY TRACT AND METABOLISM	12440200	Facilitate spatial learning and memory and enhance LTP in the CA1 region of hippocampus in rats with VD.	-1.692	0.032	-0.463	0.211
DB01234	Dexamethasone	R — RESPIRATORY SYSTEM	26077691	Ameliorate cognition and tau pathology in the offspring of triple transgenic AD mice	-1.663	0.028	0.613	0.736
DB04224	Oleic Acid	NA	21040071	Ameliorate amyloidosis in cellular and mouse models of AD	-1.64	0.038	-0.325	0.343
DB01001	Salbutamol	R — RESPIRATORY SYSTEM	30905783	Improve memory and decrease neuronal death and amyloid-beta related changes in rat hippocampus.	-1.645	0.037	0.057	0.49
DB00783	Estradiol	G — GENITO URINARY SYSTEM AND SEX HORMONES	27838872	Ameliorate Cognitive Deficits in Aβ1-42 Mice	-1.643	0.036	0.414	0.639
DB01241	Gemfibrozil	C — CARDIOVASCULAR SYSTEM	30898012	Decrease amyloid pathology and reverse memory deficits and anxiety symptoms in APP-PSEN1ΔE9 mice	-1.636	0.037	-1.339	0.072
DB01132	Pioglitazone	A — ALIMENTARY TRACT AND METABOLISM	30867485	Ameliorate learning and memory impairment in a mouse model of dementia by increasing LRP1 expression in the hippocampus.	-1.624	0.048	0.159	0.527
DB04854	Febuxostat	M — MUSCULO-SKELETAL SYSTEM	30075731	Reduce risk of dementia with febuxostat 40 mg daily dose	-1.596	0.032	-0.299	0.282
DB00712	Flurbiprofen	M — MUSCULO-SKELETAL SYSTEM	21500269	Improve axonal transport in the Tg2576 mouse	-1.55	0.037	0.619	0.729
DB02901	Dihydrotestosterone	A — ALIMENTARY TRACT AND METABOLISM	24717850	Delay the conversion from mild cognitive impairment to Alzheimer's disease in SAMP8 mice	-1.516	0.029	-0.616	0.164
DB00784	Mefenamic acid	M — MUSCULO-SKELETAL SYSTEM	16223958	Improve cognitive impairment in in vitro and in vivo AD models.	-1.544	0.048	-1.11	0.113
DB00396	Progesterone	G — GENITO URINARY SYSTEM AND SEX HORMONES	26878478	Exert neuroprotective effects against Aβ-induced neuroinflammation by attenuating ER stress in astrocytes	-1.539	0.041	-0.029	0.425
DB00367	Levonorgestrel	G — GENITO URINARY SYSTEM AND SEX HORMONES	27419051	Inhibit the binding of amyloid β oligomers to ephrin type-B receptor 2	-1.584	0.025	-0.603	0.163
DB00746	Deferoxamine	V — VARIOUS	28963052	Inhibit amyloid beta deposits in APP/PS1 mice	-1.603	0.025	-2.05	0.017
DB00945	Acetylsalicylic acid	B — BLOOD AND BLOOD FORMING ORGANS	29967008	Attenuate amyloid plaque pathology in 5XFAD mouse via PPARα	-1.56	0.034	-0.473	0.218
DB00328	Indomethacin	S — SENSORY ORGANS	30870684	Ameliorate cognitive and pathological deterioration in PrP-hAβPPswe/PS1ΔE9 transgenic mice	-1.534	0.044	-0.17	0.321
DB01029	Irbesartan	C — CARDIOVASCULAR SYSTEM	NA		-3.419	0.005
DB00852	Pseudoephedrine	R — RESPIRATORY SYSTEM	NA		-3.029	0.011
DB00221	Isoetarine	R — RESPIRATORY SYSTEM	NA		-2.816	0.001
DB00544	Fluorouracil	L — ANTINEOPLASTIC AND IMMUNOMODULATING AGENTS	NA		-2.705	0.005
DB04552	Niflumic Acid	M — MUSCULO-SKELETAL SYSTEM	NA		-2.606	0.004
DB06713	Norelgestromin	G — GENITO URINARY SYSTEM AND SEX HORMONES	NA		-2.535	0.01
DB06689	Ethanolamine Oleate	C — CARDIOVASCULAR SYSTEM	NA		-2.49	0.003
DB00573	Fenoprofen	M — MUSCULO-SKELETAL SYSTEM	NA		-2.477	0.003
DB01366	Procaterol	R — RESPIRATORY SYSTEM	NA		-2.445	0.003
DB00890	Dienestrol	G — GENITO URINARY SYSTEM AND SEX HORMONES	NA		-2.438	0.008
DB00903	Etacrynic acid	C — CARDIOVASCULAR SYSTEM	NA		-2.438	0.007
DB00896	Rimexolone	H — SYSTEMIC HORMONAL PREPARATIONS, EXCL. SEX HORMONES AND INSULINS	NA		-2.421	0.011
DB00563	Methotrexate	L — ANTINEOPLASTIC AND IMMUNOMODULATING AGENTS	NA		-2.384	0.013
DB01357	Mestranol	NA	NA		-2.292	0.017
DB04824	Phenolphthalein	A — ALIMENTARY TRACT AND METABOLISM	NA		-2.253	0.015
DB00841	Dobutamine	C — CARDIOVASCULAR SYSTEM	NA		-2.235	0.011
DB01210	Levobunolol	S — SENSORY ORGANS	NA		-2.206	0.006
DB00970	Dactinomycin	L — ANTINEOPLASTIC AND IMMUNOMODULATING AGENTS	NA		-2.198	0.018
DB01033	Mercaptopurine	L — ANTINEOPLASTIC AND IMMUNOMODULATING AGENTS	NA		-2.183	0.02
DB00871	Terbutaline	R — RESPIRATORY SYSTEM	NA		-2.15	0.008
DB00431	Lindane	P — ANTIPARASITIC PRODUCTS, INSECTICIDES AND REPELLENTS	NA		-2.147	0.018
DB06710	Methyltestosterone	G — GENITO URINARY SYSTEM AND SEX HORMONES	NA		-2.133	0.015
DB00984	Nandrolone phenpropionate	NA	NA		-2.102	0.011
DB00461	Nabumetone	M — MUSCULO-SKELETAL SYSTEM	NA		-2.091	0.001
DB04930	Permethrin	P — ANTIPARASITIC PRODUCTS, INSECTICIDES AND REPELLENTS	NA		-2.078	0.021
DB09198	Lobeglitazone	NA	NA		-2.064	0.01
DB01493	Ethylestrenol	A — ALIMENTARY TRACT AND METABOLISM	NA		-2.061	0.018
DB00570	Vinblastine	L — ANTINEOPLASTIC AND IMMUNOMODULATING AGENTS	NA		-2.055	0.018
DB00614	Furazolidone	G — GENITO URINARY SYSTEM AND SEX HORMONES	NA		-2.047	0.011
DB00539	Toremifene	L — ANTINEOPLASTIC AND IMMUNOMODULATING AGENTS	NA		-2.033	0.017
DB00671	Cefixime	J — ANTIINFECTIVES FOR SYSTEMIC USE	NA		-2.025	0.015
DB01014	Balsalazide	A — ALIMENTARY TRACT AND METABOLISM	NA		-2.012	0.019
DB00717	Norethisterone	G — GENITO URINARY SYSTEM AND SEX HORMONES	NA		-2.003	0.016
DB00823	Ethynodiol diacetate	NA	NA		-1.982	0.021
DB09006	Clinofibrate	NA	NA		-1.972	0.017
DB00957	Norgestimate	G — GENITO URINARY SYSTEM AND SEX HORMONES	NA		-1.934	0.021
DB01431	Allylestrenol	G — GENITO URINARY SYSTEM AND SEX HORMONES	NA		-1.934	0.021
DB11064	Homosalate	NA	NA		-1.934	0.021
DB01185	Fluoxymesterone	G — GENITO URINARY SYSTEM AND SEX HORMONES	NA		-1.932	0.023
DB00304	Desogestrel	G — GENITO URINARY SYSTEM AND SEX HORMONES	NA		-1.929	0.017
DB00294	Etonogestrel	G — GENITO URINARY SYSTEM AND SEX HORMONES	NA		-1.929	0.017
DB01158	Bretylium	C — CARDIOVASCULAR SYSTEM	NA		-1.928	0.017
DB06803	Niclosamide	P — ANTIPARASITIC PRODUCTS, INSECTICIDES AND REPELLENTS	NA		-1.922	0.033
DB06412	Oxymetholone	A — ALIMENTARY TRACT AND METABOLISM	NA		-1.915	0.02
DB00535	Cefdinir	J — ANTIINFECTIVES FOR SYSTEMIC USE	NA		-1.908	0.028
DB01208	Sparfloxacin	J — ANTIINFECTIVES FOR SYSTEMIC USE	NA		-1.898	0.004
DB00537	Ciprofloxacin	J — ANTIINFECTIVES FOR SYSTEMIC USE	NA		-1.898	0.004
DB00091	Cyclosporine	L — ANTINEOPLASTIC AND IMMUNOMODULATING AGENTS	NA		-1.892	0.02
DB04575	Quinestrol	NA	NA		-1.879	0.018
DB04938	Ospemifene	G — GENITO URINARY SYSTEM AND SEX HORMONES	NA		-1.879	0.018
DB09092	Xanthinol	C — CARDIOVASCULAR SYSTEM	NA		-1.879	0.018
DB09317	Synthetic Conjugated Estrogens, A	NA	NA		-1.879	0.018
DB09318	Synthetic Conjugated Estrogens, B	NA	NA		-1.879	0.018
DB00613	Amodiaquine	P — ANTIPARASITIC PRODUCTS, INSECTICIDES AND REPELLENTS	NA		-1.844	0.019
DB00603	Medroxyprogesterone acetate	G — GENITO URINARY SYSTEM AND SEX HORMONES	NA		-1.835	0.024
DB00983	Formoterol	R — RESPIRATORY SYSTEM	NA		-1.823	0.023
DB01138	Sulfinpyrazone	M — MUSCULO-SKELETAL SYSTEM	NA		-1.822	0.016
DB06782	Dimercaprol	V — VARIOUS	NA		-1.813	0.025
DB08813	Nadroparin	B — BLOOD AND BLOOD FORMING ORGANS	NA		-1.805	0.02
DB07931	Hexestrol	NA	NA		-1.804	0.024
DB05239	Cobimetinib	L — ANTINEOPLASTIC AND IMMUNOMODULATING AGENTS	NA		-1.79	0.007
DB08911	Trametinib	L — ANTINEOPLASTIC AND IMMUNOMODULATING AGENTS	NA		-1.79	0.007
DB05294	Vandetanib	L — ANTINEOPLASTIC AND IMMUNOMODULATING AGENTS	NA		-1.78	0.055
DB01744	Camphor	C — CARDIOVASCULAR SYSTEM	NA		-1.779	0.021
DB01165	Ofloxacin	J — ANTIINFECTIVES FOR SYSTEMIC USE	NA		-1.772	0.021
DB00444	Teniposide	L — ANTINEOPLASTIC AND IMMUNOMODULATING AGENTS	NA		-1.771	0.031
DB08800	Chloropyramine	D — DERMATOLOGICALS	NA		-1.77	0.006
DB00500	Tolmetin	M — MUSCULO-SKELETAL SYSTEM	NA		-1.761	0.025
DB06718	Stanozolol	A — ALIMENTARY TRACT AND METABOLISM	NA		-1.74	0.02
DB01157	Trimetrexate	P — ANTIPARASITIC PRODUCTS, INSECTICIDES AND REPELLENTS	NA		-1.714	0.032
DB00668	Epinephrine	A — ALIMENTARY TRACT AND METABOLISM	NA		-1.708	0.04
DB00764	Mometasone	D — DERMATOLOGICALS	NA		-1.675	0.023
DB08889	Carfilzomib	L — ANTINEOPLASTIC AND IMMUNOMODULATING AGENTS	NA		-1.672	0.038
DB00700	Eplerenone	C — CARDIOVASCULAR SYSTEM	NA		-1.662	0.021
DB08877	Ruxolitinib	L — ANTINEOPLASTIC AND IMMUNOMODULATING AGENTS	NA		-1.653	0.063
DB00278	Argatroban	B — BLOOD AND BLOOD FORMING ORGANS	NA		-1.64	0.032
DB00351	Megestrol acetate	G — GENITO URINARY SYSTEM AND SEX HORMONES	NA		-1.625	0.037
DB01250	Olsalazine	A — ALIMENTARY TRACT AND METABOLISM	NA		-1.601	0.036
DB01296	Glucosamine	M — MUSCULO-SKELETAL SYSTEM	NA		-1.589	0.038
DB00977	Ethinyl Estradiol	G — GENITO URINARY SYSTEM AND SEX HORMONES	NA		-1.585	0.034
DB01438	Phenazopyridine	G — GENITO URINARY SYSTEM AND SEX HORMONES	NA		-1.575	0.013
DB00305	Mitomycin	L — ANTINEOPLASTIC AND IMMUNOMODULATING AGENTS	NA		-1.553	0.008
DB11605	Myrrh	NA	NA		-1.549	0.017
DB00648	Mitotane	L — ANTINEOPLASTIC AND IMMUNOMODULATING AGENTS	NA		-1.536	0.045
DB00441	Gemcitabine	L — ANTINEOPLASTIC AND IMMUNOMODULATING AGENTS	NA		-1.528	0.044
DB00356	Chlorzoxazone	M — MUSCULO-SKELETAL SYSTEM	NA		-1.524	0.045
DB09031	Miltefosine	L — ANTINEOPLASTIC AND IMMUNOMODULATING AGENTS	NA		-1.523	0.054
DB00795	Sulfasalazine	A — ALIMENTARY TRACT AND METABOLISM	NA		-1.516	0.039
DB00489	Sotalol	C — CARDIOVASCULAR SYSTEM	NA		-1.512	0.044
DB00598	Labetalol	C — CARDIOVASCULAR SYSTEM	NA		-1.511	0.062
DB00324	Fluorometholone	D — DERMATOLOGICALS	NA		-1.507	0.047
DB00240	Alclometasone	D — DERMATOLOGICALS	NA		-1.506	0.002
DB00596	Ulobetasol	D — DERMATOLOGICALS	NA		-1.506	0.002
DB00769	Hydrocortamate	NA	NA		-1.506	0.002
DB00838	Clocortolone	D — DERMATOLOGICALS	NA		-1.506	0.002
DB00873	Loteprednol	S — SENSORY ORGANS	NA		-1.506	0.002
DB01384	Paramethasone	H — SYSTEMIC HORMONAL PREPARATIONS, EXCL. SEX HORMONES AND INSULINS	NA		-1.506	0.002
DB06781	Difluprednate	D — DERMATOLOGICALS	NA		-1.506	0.002
DB08906	Fluticasone furoate	R — RESPIRATORY SYSTEM	NA		-1.506	0.002
DB13158	Clobetasone	D — DERMATOLOGICALS	NA		-1.506	0.002
DB00663	Flumethasone	D — DERMATOLOGICALS	NA		-1.506	0.002
DB01718	Cetrimonium	D — DERMATOLOGICALS	NA		-1.504	0.029
DB00480	Lenalidomide	L — ANTINEOPLASTIC AND IMMUNOMODULATING AGENTS	NA		-1.854	0.025
DB02300	Calcipotriol	D — DERMATOLOGICALS	NA		-2.685	0.001
DB02187	Equilin	NA	NA		-2.595	0.014
