# Supplementary material for: Artificial intelligence framework identifies candidate targets for drug repurposing in Alzheimer’s disease
Source: Alzheimers Res Ther. 2022 Jan 10;14:7. doi: 10.1186/s13195-021-00951-z (PMC8751379; doi:10.1186/s13195-021-00951-z)
Supplement: Supplementary file 1 — Additional file 1. [file 13195_2021_951_MOESM1_ESM.zip › Supplementary Table 2.xlsx]

## Sheet: Open targets-AD
target.gene_info.symbol	association_score.overall	association_score.datatypes.literature	target.gene_info.name
PSEN1	1	0.141767	presenilin 1
APP	1	0.139286	amyloid beta precursor protein
PSEN2	1	0.0946114	presenilin 2
SORL1	1	0.102575	sortilin related receptor 1
APOE	1	0.187342	apolipoprotein E
ABCA7	1	0.129682	ATP binding cassette subfamily A member 7
APH1B	1	0.0340444	aph-1 homolog B, gamma-secretase subunit
GRIN3A	1	0.0335	glutamate ionotropic receptor NMDA type subunit 3A
CLU	1	0.158186	glutamate ionotropic receptor NMDA type subunit 3A
BCHE	1	0.122012	butyrylcholinesterase
ACHE	1	0.126507	acetylcholinesterase (Cartwright blood group)
TOMM40	1	0.0753367	translocase of outer mitochondrial membrane 40
HMGCR	1	0.103624	3-hydroxy-3-methylglutaryl-CoA reductase
SLC6A3	1	0.0867476	solute carrier family 6 member 3
PTGS2	1	0.0854086	prostaglandin-endoperoxide synthase 2
GRIN2B	1	0.0629209	glutamate ionotropic receptor NMDA type subunit 2B
HTR6	1	0.0794605	5-hydroxytryptamine receptor 6
PPARG	1	0.0780059	peroxisome proliferator activated receptor gamma
CR1	1	0.0771521	complement C3b/C4b receptor 1 (Knops blood group)
CDK5	1	0.0602506	cyclin dependent kinase 5
ADAM10	1	0.0653467	ADAM metallopeptidase domain 10
GRIN2A	1	0.0658406	glutamate ionotropic receptor NMDA type subunit 2A
HTR2A	1	0.0600226	5-hydroxytryptamine receptor 2A
NCSTN	1	0.0657649	nicastrin
DRD2	1	0.0613447	dopamine receptor D2
ADRB1	1	0.0508	adrenoceptor beta 1
CAST	1	0.0582677	calpastatin
SLC6A4	1	0.0573139	solute carrier family 6 member 4
HFE	1	0.0555619	homeostatic iron regulator
SLC6A2	1	0.055032	solute carrier family 6 member 2
HTR1A	1	0.0548918	5-hydroxytryptamine receptor 1A
PRDX2	1	0.0213556	peroxiredoxin 2
ADRB2	1	0.0475777	adrenoceptor beta 2
PTGS1	1	0.0469423	prostaglandin-endoperoxide synthase 1
CHRNA4	1	0.0455556	cholinergic receptor nicotinic alpha 4 subunit
JUN	1	0.0454657	Jun proto-oncogene, AP-1 transcription factor subunit
PSENEN	1	0.0446323	presenilin enhancer, gamma-secretase subunit
STAT4	1	0	signal transducer and activator of transcription 4
CDK5R1	1	0.0419889	cyclin dependent kinase 5 regulatory subunit 1
GRIN2D	1	0.0413889	glutamate ionotropic receptor NMDA type subunit 2D
GRIN1	1	0.0410936	glutamate ionotropic receptor NMDA type subunit 1
NECTIN2	1	0.0371	nectin cell adhesion molecule 2
LMNA	1	0.04	lamin A/C
SIGMAR1	1	0.0392783	sigma non-opioid intracellular receptor 1
PRDX1	1	0.0284	peroxiredoxin 1
CHRNB2	1	0.0375	cholinergic receptor nicotinic beta 2 subunit
CHRNA7	1	0.0513961	cholinergic receptor nicotinic alpha 7 subunit
MARK4	1	0.0357679	microtubule affinity regulating kinase 4
GABBR1	1	0.028	gamma-aminobutyric acid type B receptor subunit 1
TRPV1	1	0.0350889	transient receptor potential cation channel subfamily V member 1
GRIN3B	1	0.0292	glutamate ionotropic receptor NMDA type subunit 3B
CAPN1	1	0.028	calpain 1
CAPNS1	1	0	calpain small subunit 1
APOC1	1	0.0766337	apolipoprotein C1
APH1A	1	0.0245	aph-1 homolog A, gamma-secretase subunit
SCN8A	1	0.0236	sodium voltage-gated channel alpha subunit 8
GRIN2C	1	0.0165	glutamate ionotropic receptor NMDA type subunit 2C
LMNB1	1	0.018	lamin B1
GOLGA2	1	0	golgin A2
SCN2A	1	0	sodium voltage-gated channel alpha subunit 2
GABBR2	1	0	gamma-aminobutyric acid type B receptor subunit 2
SCN3A	1	0	sodium voltage-gated channel alpha subunit 3
CAPN2	1	0	calpain 2
PDE3A	1	0	phosphodiesterase 3A
FOXO3	1	0	forkhead box O3
SCN1A	1	0	sodium voltage-gated channel alpha subunit 1
CAPNS2	1	0	calpain small subunit 2
ADRB3	1	0	adrenoceptor beta 3
SCN10A	1	0	sodium voltage-gated channel alpha subunit 10
SCN5A	1	0	sodium voltage-gated channel alpha subunit 5
ADRA1D	1	0	adrenoceptor alpha 1D
ADRA1B	1	0	adrenoceptor alpha 1B
SCN9A	1	0	sodium voltage-gated channel alpha subunit 9
SCN11A	1	0	sodium voltage-gated channel alpha subunit 11
CDC25A	1	0	cell division cycle 25A
CDC25C	1	0	cell division cycle 25C
CACNA2D1	1	0	calcium voltage-gated channel auxiliary subunit alpha2delta 1
SCN7A	1	0	sodium voltage-gated channel alpha subunit 7
ADRA1A	1	0	adrenoceptor alpha 1A
FAAH	1	0	fatty acid amide hydrolase
CDC25B	1	0	cell division cycle 25B
SCN4A	1	0	sodium voltage-gated channel alpha subunit 4
BCAM	0.98686	0	basal cell adhesion molecule (Lutheran blood group)
TREM2	0.97599	0.134263	triggering receptor expressed on myeloid cells 2
BACE1	0.950337	0.152184	beta-secretase 1
PICALM	0.941545	0.064839	phosphatidylinositol binding clathrin assembly protein
EXOC3L2	0.938127	0.0494435	exocyst complex component 3 like 2
PILRA	0.926095	0.0479	paired immunoglobin like type 2 receptor alpha
PPP1R37	0.92449	0	protein phosphatase 1 regulatory subunit 37
RELB	0.914467	0	RELB proto-oncogene, NF-kB subunit
PVR	0.913222	0	PVR cell adhesion molecule
PTK2B	0.902895	0.0764389	protein tyrosine kinase 2 beta
CLASRP	0.89274	0	CLK4 associating serine/arginine rich protein
MMP1	0.884122	0.0364889	matrix metallopeptidase 1
MMP13	0.883772	0.0350889	matrix metallopeptidase 13
MMP7	0.880125	0.0205	matrix metallopeptidase 7
CBLC	0.880082	0	Cbl proto-oncogene C
MMP8	0.875	0	matrix metallopeptidase 8
MS4A4A	0.849517	0.0242637	membrane spanning 4-domains A4A
CLPTM1	0.849197	0	CLPTM1 regulator of GABA type A receptor forward trafficking
ESR2	0.838924	0.165531	estrogen receptor 2
ALDH1A2	0.814163	0	aldehyde dehydrogenase 1 family member A2
MS4A6A	0.813722	0.0575035	membrane spanning 4-domains A6A
ESR1	0.811814	0.107308	estrogen receptor 1
BIN1	0.807452	0.0630431	bridging integrator 1
NR3C1	0.79136	0.0526616	nuclear receptor subfamily 3 group C member 1
NKPD1	0.788345	0	NTPase KAP family P-loop domain containing 1
DRD3	0.784545	0.0492913	dopamine receptor D3
DRD4	0.780647	0.0337	dopamine receptor D4
ALDH5A1	0.763459	0	aldehyde dehydrogenase 5 family member A1
FGFR3	0.76188	0.0398	fibroblast growth factor receptor 3
BCL3	0.759846	0	BCL3 transcription coactivator
PDGFRB	0.757539	0.0301556	platelet derived growth factor receptor beta
KIT	0.7536	0.0144	KIT proto-oncogene, receptor tyrosine kinase
PDGFRA	0.75	0	platelet derived growth factor receptor alpha
APOC4	0.742188	0.0148	apolipoprotein C4
ABCA1	0.729428	0.072634	ATP binding cassette subfamily A member 1
CEACAM16	0.726217	0	carcinoembryonic antigen related cell adhesion molecule 16
APOC4-APOC2	0.714248	0	APOC4-APOC2 readthrough (NMD candidate)
ZCWPW1	0.714186	0.036325	zinc finger CW-type and PWWP domain containing 1
PDE5A	0.71336	0.0534417	phosphodiesterase 5A
HTR2C	0.710186	0.0385933	5-hydroxytryptamine receptor 2C
CEACAM20	0.708291	0	carcinoembryonic antigen related cell adhesion molecule 20
VDR	0.708097	0.0323871	vitamin D receptor
ADRA2A	0.7041	0.0164	adrenoceptor alpha 2A
ADRA2B	0.7	0	adrenoceptor alpha 2B
ADRA2C	0.7	0	adrenoceptor alpha 2C
CHRNA9	0.7	0	cholinergic receptor nicotinic alpha 9 subunit
CHRNA10	0.7	0	cholinergic receptor nicotinic alpha 10 subunit
MADD	0.660394	0.0415778	MAP kinase activating death domain
CD2AP	0.657001	0.0624792	CD2 associated protein
APOB	0.656711	0.0268444	apolipoprotein B
IGSF23	0.655252	0	immunoglobulin superfamily member 23
SLC24A4	0.654269	0.0381194	solute carrier family 24 member 4
DBN1	0.639411	0.0576422	drebrin 1
INPP5D	0.614594	0.0477791	inositol polyphosphate-5-phosphatase D
FRMD4A	0.599855	0.0297333	FERM domain containing 4A
MT-ND1	0.5775	0	mitochondrially encoded NADH:ubiquinone oxidoreductase core subunit 1
EPHA1	0.5774	0.0584325	EPH receptor A1
CASS4	0.572041	0.0737081	Cas scaffold protein family member 4
CHRNA2	0.564418	0.0144	cholinergic receptor nicotinic alpha 2 subunit
OARD1	0.550289	0	O-acyl-ADP-ribose deacylase 1
TYROBP	0.515104	0.0604148	TYRO protein tyrosine kinase binding protein
MT-ND2	0.513815	0.0552588	mitochondrially encoded NADH:ubiquinone oxidoreductase core subunit 2
CD33	0.511919	0.0841426	CD33 molecule
ECHDC3	0.51108	0.0284	enoyl-CoA hydratase domain containing 3
LIPG	0.506955	0	lipase G, endothelial type
SCIMP	0.502644	0	SLP adaptor and CSK interacting membrane protein
UBE2L3	0.501865	0.0288	ubiquitin conjugating enzyme E2 L3
UNC5CL	0.5	0	unc-5 family C-terminal like
GEMIN7	0.460914	0	gem nuclear organelle associated protein 7
EPDR1	0.457011	0	ependymin related 1
CNTNAP2	0.455895	0.0348	contactin associated protein like 2
FERMT2	0.454776	0.0391089	fermitin family member 2
UNC5C	0.452579	0.0603144	unc-5 netrin receptor C
PLCG2	0.447166	0.0524722	phospholipase C gamma 2
DOCK2	0.446739	0.0429556	dedicator of cytokinesis 2
ABI3	0.445609	0.0462444	ABI family member 3
ATP5F1C	0.440076	0	ATP synthase F1 subunit gamma
MTHFD1L	0.432066	0.0471111	methylenetetrahydrofolate dehydrogenase (NADP+ dependent) 1 like
ADAMTS4	0.428889	0.0344	ADAM metallopeptidase with thrombospondin type 1 motif 4
SLC35C1	0.423299	0	solute carrier family 35 member C1
PRIM2	0.423299	0	DNA primase subunit 2
EED	0.420005	0.0076	embryonic ectoderm development
HBEGF	0.418092	0	heparin binding EGF like growth factor
CELF1	0.417796	0.0375609	CUGBP Elav-like family member 1
GAB2	0.412846	0.0654687	GRB2 associated binding protein 2
HCK	0.41105	0.0284	HCK proto-oncogene, Src family tyrosine kinase
ACE	0.408154	0.0710199	angiotensin I converting enzyme
SCARA3	0.405777	0.0176	scavenger receptor class A member 3
AGTR1	0.403615	0.0325333	angiotensin II receptor type 1
CASTOR3	0.39902	0	CASTOR family member 3
CST3	0.398353	0.0858975	cystatin C
GJA1	0.39691	0.077432	gap junction protein alpha 1
SNCA	0.395005	0.0755801	synuclein alpha
AQP4	0.394002	0.0642882	aquaporin 4
GABRA2	0.390252	0	gamma-aminobutyric acid type A receptor alpha2 subunit
ZNF232	0.389388	0	zinc finger protein 232
P2RX7	0.388327	0.0533069	purinergic receptor P2X 7
LAMP2	0.387994	0.0419	lysosomal associated membrane protein 2
ENPP2	0.38731	0.0444157	ectonucleotide pyrophosphatase/phosphodiesterase 2
CREBBP	0.387252	0.0360111	CREB binding protein
NDUFAF6	0.384742	0	NADH:ubiquinone oxidoreductase complex assembly factor 6
RFX4	0.384484	0	regulatory factor X4
MT1M	0.384008	0	metallothionein 1M
TUBB4A	0.383358	0	tubulin beta 4A class IVa
DTL	0.3829	0.0316	denticleless E3 ubiquitin protein ligase homolog
HSPA1A	0.382466	0.0164	heat shock protein family A (Hsp70) member 1A
STON2	0.381523	0	stonin 2
ZIC2	0.38146	0	Zic family member 2
GLS	0.380594	0	glutaminase
STIP1	0.379939	0.0197556	stress induced phosphoprotein 1
DOP1A	0.379576	0	DOP1 leucine zipper like protein A
KIFAP3	0.379372	0	kinesin associated protein 3
BSN	0.37891	0	bassoon presynaptic cytomatrix protein
GSTA4	0.378831	0	glutathione S-transferase alpha 4
SCARB1	0.378786	0.0595	scavenger receptor class B member 1
EGR2	0.3787	0.0148	early growth response 2
ABCC2	0.3787	0.0148	ATP binding cassette subfamily C member 2
PDGFB	0.3786	0.0144	platelet derived growth factor subunit B
SLC22A2	0.3785	0.014	solute carrier family 22 member 2
SNAP91	0.37849	0	synaptosome associated protein 91
ACTG1	0.378207	0	actin gamma 1
ACBD5	0.378182	0	acyl-CoA binding domain containing 5
MT1JP	0.375	0	metallothionein 1J, pseudogene
RPS18	0.375	0	ribosomal protein S18
MT1P3	0.375	0	metallothionein 1 pseudogene 3
C1orf143	0.375	0	chromosome 1 open reading frame 143 (putative)
FANK1	0.375	0	fibronectin type III and ankyrin repeat domains 1
PCBP2	0.375	0	poly(rC) binding protein 2
DGCR6	0.375	0	DiGeorge syndrome critical region gene 6
ACTL9	0.375	0	actin like 9
RPS27	0.375	0	ribosomal protein S27
UBE2C	0.375	0	ubiquitin conjugating enzyme E2 C
RNASE11	0.375	0	ribonuclease A family member 11 (inactive)
BUB1	0.375	0	BUB1 mitotic checkpoint serine/threonine kinase
TEKT1	0.375	0	tektin 1
MID1IP1	0.375	0	MID1 interacting protein 1
HYDIN	0.375	0	HYDIN axonemal central pair apparatus protein
ELP2	0.375	0	elongator acetyltransferase complex subunit 2
MED6	0.375	0	mediator complex subunit 6
ABCC11	0.375	0	ATP binding cassette subfamily C member 11
AMPD1	0.375	0	adenosine monophosphate deaminase 1
MDGA1	0.375	0	MAM domain containing glycosylphosphatidylinositol anchor 1
SRSF3	0.375	0	serine and arginine rich splicing factor 3
TIMELESS	0.375	0	timeless circadian regulator
LMAN1	0.375	0	lectin, mannose binding 1
PPP2R5A	0.375	0	protein phosphatase 2 regulatory subunit B'alpha
CDK17	0.375	0	cyclin dependent kinase 17
AHNAK	0.372209	0	AHNAK nucleoprotein
TCF7L2	0.370661	0.0334	transcription factor 7 like 2
OR4S1	0.368874	0	olfactory receptor family 4 subfamily S member 1
MS4A2	0.357883	0.02	membrane spanning 4-domains A2
ARL17B	0.35628	0	ADP ribosylation factor like GTPase 17B
SPPL2A	0.351969	0	signal peptide peptidase like 2A
CNTNAP5	0.349254	0	contactin associated protein like 5
PPP1R3B	0.347916	0	protein phosphatase 1 regulatory subunit 3B
SPI1	0.347481	0.0270667	Spi-1 proto-oncogene
AC008695.1	0.344647	0	novel protein
USP6NL	0.343368	0	USP6 N-terminal like
NFIC	0.341089	0	nuclear factor I C
IQCK	0.333622	0	IQ motif containing K
APOC2	0.331519	0.0605637	apolipoprotein C2
MEF2C	0.331317	0.0481931	myocyte enhancer factor 2C
BCKDK	0.329698	0	branched chain keto acid dehydrogenase kinase
TECTA	0.326667	0	tectorin alpha
ALPK2	0.325991	0	alpha kinase 2
HLA-DRB1	0.325991	0	major histocompatibility complex, class II, DR beta 1
STAG3	0.325991	0	stromal antigen 3
EPHX2	0.323478	0.0284	epoxide hydrolase 2
DSG2	0.322717	0.0253556	desmoglein 2
FBXL7	0.322278	0.0236	F-box and leucine rich repeat protein 7
KAT8	0.320577	0	lysine acetyltransferase 8
AP4M1	0.320078	0.0148	adaptor related protein complex 4 subunit mu 1
HNF4G	0.317016	0	hepatocyte nuclear factor 4 gamma
CR1L	0.31639	0	complement C3b/C4b receptor 1 like
BHMG1	0.316378	0	basic helix-loop-helix and HMG-box containing 1
CEACAM19	0.316378	0	carcinoembryonic antigen related cell adhesion molecule 19
ADGRF2	0.316378	0	adhesion G protein-coupled receptor F2
AGFG2	0.316378	0	ArfGAP with FG repeats 2
HS3ST1	0.316257	0	heparan sulfate-glucosamine 3-sulfotransferase 1
MYO16	0.308058	0	myosin XVI
MRPL58	0.307959	0	mitochondrial ribosomal protein L58
FCER1G	0.30795	0	Fc fragment of IgE receptor Ig
SCAPER	0.306787	0	S-phase cyclin A associated protein in the ER
VSNL1	0.304918	0.131832	visinin like 1
TAS2R60	0.30421	0	taste 2 receptor member 60
MSX2	0.303613	0	msh homeobox 2
ATM	0.302992	0.0505556	ATM serine/threonine kinase
THSD4	0.302919	0	thrombospondin type 1 domain containing 4
HRH3	0.30173	0.0659194	histamine receptor H3
TENT5A	0.3	0	terminal nucleotidyltransferase 5A
CACNA2D3	0.299999	0.02	calcium voltage-gated channel auxiliary subunit alpha2delta 3
MS4A6E	0.2986	0.0262359	membrane spanning 4-domains A6E
PSMC3	0.29784	0	proteasome 26S subunit, ATPase 3
SESTD1	0.297763	0	SEC14 and spectrin domain containing 1
CELF2	0.296414	0.0245	CUGBP Elav-like family member 2
MAPK14	0.296066	0.0418	mitogen-activated protein kinase 14
CKM	0.295918	0	creatine kinase, M-type
PCDH11X	0.294435	0.0502594	protocadherin 11 X-linked
RBFOX1	0.294318	0.0168	RNA binding fox-1 homolog 1
CDC42SE2	0.294253	0	CDC42 small effector 2
ACSL6	0.292411	0	acyl-CoA synthetase long chain family member 6
CLNK	0.289966	0	cytokine dependent hematopoietic cell linker
TRIP4	0.283944	0.0268	thyroid hormone receptor interactor 4
MEIKIN	0.282658	0	meiotic kinetochore factor
MED12L	0.282658	0	mediator complex subunit 12L
SEC24B	0.282234	0	SEC24 homolog B, COPII coat complex component
PHF14	0.281339	0	PHD finger protein 14
CEP295NL	0.28	0	CEP295 N-terminal like
GSK3B	0.279824	0.068342	glycogen synthase kinase 3 beta
SQSTM1	0.278723	0.048044	sequestosome 1
TAFA5	0.278672	0	TAFA chemokine like family member 5
TNF	0.278239	0.143513	tumor necrosis factor
COL25A1	0.277763	0.0542531	collagen type XXV alpha 1 chain
FNIP1	0.277244	0	folliculin interacting protein 1
TRPM1	0.276826	0	transient receptor potential cation channel subfamily M member 1
CYB561	0.276701	0	cytochrome b561
ABCA8	0.275843	0	ATP binding cassette subfamily A member 8
CHRNA6	0.275822	0.0144	cholinergic receptor nicotinic alpha 6 subunit
SERPINA1	0.275631	0.0577244	serpin family A member 1
PGR	0.275036	0.0112556	progesterone receptor
TMC5	0.274872	0	transmembrane channel like 5
AP2A2	0.274451	0.0152	adaptor related protein complex 2 subunit alpha 2
TLE1	0.273124	0	TLE family member 1, transcriptional corepressor
FAM240B	0.273045	0	family with sequence similarity 240 member B
SYNJ1	0.272957	0.0459254	synaptojanin 1
RXRA	0.272637	0.0461056	retinoid X receptor alpha
ADAMTS20	0.272445	0.0068	ADAM metallopeptidase with thrombospondin type 1 motif 20
HDAC9	0.272224	0.0318	histone deacetylase 9
CHRNA5	0.272222	0	cholinergic receptor nicotinic alpha 5 subunit
IRAK1BP1	0.272186	0	interleukin 1 receptor associated kinase 1 binding protein 1
TMEM132C	0.270946	0	transmembrane protein 132C
ID4	0.269683	0	inhibitor of DNA binding 4, HLH protein
RAPGEF6	0.269613	0	Rap guanine nucleotide exchange factor 6
IL17RD	0.269547	0	interleukin 17 receptor D
GRIA1	0.269417	0.0707758	glutamate ionotropic receptor AMPA type subunit 1
ABL1	0.266711	0.0224	ABL proto-oncogene 1, non-receptor tyrosine kinase
SEMA3C	0.266667	0	semaphorin 3C
CDH1	0.266332	0.0253284	cadherin 1
RHBDF1	0.265952	0	rhomboid 5 homolog 1
MAPK7	0.264825	0.0193	mitogen-activated protein kinase 7
GRIA2	0.263761	0.0550455	glutamate ionotropic receptor AMPA type subunit 2
MECOM	0.263668	0	MDS1 and EVI1 complex locus
RXRB	0.261111	0	retinoid X receptor beta
RXRG	0.261111	0	retinoid X receptor gamma
SH2D4B	0.26	0	SH2 domain containing 4B
PIFO	0.26	0	primary cilia formation
HMCN1	0.26	0	hemicentin 1
ZAP70	0.26	0	zeta chain of T cell receptor associated protein kinase 70
ADAMTS1	0.25945	0.0332	ADAM metallopeptidase with thrombospondin type 1 motif 1
S100A11	0.25895	0	S100 calcium binding protein A11
TREML2	0.257924	0.0362	triggering receptor expressed on myeloid cells like 2
ZNF652	0.256632	0	zinc finger protein 652
MAF	0.254548	0.0318	MAF bZIP transcription factor
GRIA3	0.254532	0.0148	glutamate ionotropic receptor AMPA type subunit 3
GNRHR	0.254125	0.0165	gonadotropin releasing hormone receptor
KCNN3	0.254106	0.02	potassium calcium-activated channel subfamily N member 3
SLC16A9	0.254054	0	solute carrier family 16 member 9
COBL	0.253698	0.0284	cordon-bleu WH2 repeat protein
LY86	0.2536	0.0144	lymphocyte antigen 86
GRIA4	0.252838	0.006	glutamate ionotropic receptor AMPA type subunit 4
STEAP3	0.252041	0	STEAP3 metalloreductase
GABRA1	0.251715	0.0284	gamma-aminobutyric acid type A receptor alpha1 subunit
CTSC	0.2513	0	cathepsin C
MAOB	0.251292	0.0651661	monoamine oxidase B
STK32B	0.251092	0	serine/threonine kinase 32B
RSPH10B2	0.250763	0	radial spoke head 10 homolog B2
GABRG1	0.250583	0.0144	gamma-aminobutyric acid type A receptor gamma1 subunit
SLC10A2	0.250468	0.0284	solute carrier family 10 member 2
CCZ1B	0.249322	0	CCZ1 homolog B, vacuolar protein trafficking and biogenesis associated
GABRG2	0.24917	0	gamma-aminobutyric acid type A receptor gamma2 subunit
EDAR	0.248998	0.0096	ectodysplasin A receptor
RORA	0.247534	0.0308	RAR related orphan receptor A
SELENOO	0.247381	0	selenoprotein O
NKAIN3	0.24729	0	sodium/potassium transporting ATPase interacting 3
SDR42E2	0.24729	0	short chain dehydrogenase/reductase family 42E, member 2
CEP44	0.247217	0	centrosomal protein 44
UGT1A10	0.246955	0	UDP glucuronosyltransferase family 1 member A10
UGT1A8	0.246955	0	UDP glucuronosyltransferase family 1 member A8
TMEM94	0.246955	0	transmembrane protein 94
TNXB	0.246955	0	tenascin XB
SLMAP	0.246955	0	sarcolemma associated protein
FBXL13	0.246955	0	F-box and leucine rich repeat protein 13
SORD	0.246955	0	sorbitol dehydrogenase
PDE1A	0.246955	0	phosphodiesterase 1A
ELL	0.246955	0	elongation factor for RNA polymerase II
SFT2D2	0.246835	0	SFT2 domain containing 2
GABRG3	0.246643	0	gamma-aminobutyric acid type A receptor gamma3 subunit
ZBTB10	0.245278	0	zinc finger and BTB domain containing 10
RBMS3	0.24508	0	RNA binding motif single stranded interacting protein 3
GABRA5	0.244763	0	gamma-aminobutyric acid type A receptor alpha5 subunit
HACE1	0.244356	0.03	HECT domain and ankyrin repeat containing E3 ubiquitin protein ligase 1
ACO1	0.244319	0.0292444	aconitase 1
GABRA3	0.244068	0	gamma-aminobutyric acid type A receptor alpha3 subunit
BSG	0.243509	0.0250944	basigin (Ok blood group)
PILRB	0.243368	0	paired immunoglobin like type 2 receptor beta
TFEB	0.242346	0.0505403	transcription factor EB
INSR	0.242246	0.0689841	insulin receptor
FBXO40	0.242132	0.0112	F-box protein 40
PEX6	0.240562	0	peroxisomal biogenesis factor 6
MMP12	0.24	0	matrix metallopeptidase 12
CNR1	0.239939	0.053982	cannabinoid receptor 1
NAALADL2	0.239325	0	N-acetylated alpha-linked acidic dipeptidase like 2
TENM4	0.239325	0	teneurin transmembrane protein 4
EGLN3	0.239325	0	egl-9 family hypoxia inducible factor 3
TBXAS1	0.239325	0	thromboxane A synthase 1
RASSF8	0.238382	0	Ras association domain family member 8
ANTXR1	0.238343	0	ANTXR cell adhesion molecule 1
EPOP	0.237457	0	elongin BC and polycomb repressive complex 2 associated protein
CCDC89	0.235329	0	coiled-coil domain containing 89
ITSN2	0.235137	0	intersectin 2
KDM1B	0.235137	0	lysine demethylase 1B
ANGPT4	0.23463	0.0334	angiopoietin 4
MAP4K4	0.23415	0	mitogen-activated protein kinase kinase kinase kinase 4
CEP63	0.233911	0	centrosomal protein 63
PUS1	0.233911	0	pseudouridine synthase 1
DLC1	0.233911	0	DLC1 Rho GTPase activating protein
DAPL1	0.233911	0	death associated protein like 1
AKR7A3	0.233911	0	aldo-keto reductase family 7 member A3
ANKRD22	0.233911	0	ankyrin repeat domain 22
SENP7	0.233911	0	SUMO specific peptidase 7
RARA	0.233736	0.0349444	retinoic acid receptor alpha
SELP	0.23338	0.0284	selectin P
SRC	0.232889	0.0315556	SRC proto-oncogene, non-receptor tyrosine kinase
PTPRG	0.232468	0.0261	protein tyrosine phosphatase receptor type G
PLA2G7	0.2322	0.0288	phospholipase A2 group VII
LARS	0.230943	0.02	leucyl-tRNA synthetase
CSMD1	0.230563	0.0144	CUB and Sushi multiple domains 1
FAM181A	0.230235	0	family with sequence similarity 181 member A
NEGR1	0.229831	0.02	neuronal growth regulator 1
LINC02210-CRHR1	0.229711	0	LINC02210-CRHR1 readthrough
BAALC	0.229711	0	BAALC binder of MAP3K1 and KLF4
MGME1	0.229711	0	mitochondrial genome maintenance exonuclease 1
DNAH6	0.229711	0	dynein axonemal heavy chain 6
SLC2A9	0.229711	0	solute carrier family 2 member 9
BICRA	0.229711	0	BRD4 interacting chromatin remodeling complex associated protein
RARB	0.2292	0.0168	retinoic acid receptor beta
TGFB2	0.228897	0.0485898	transforming growth factor beta 2
OSBPL6	0.228583	0.0224	oxysterol binding protein like 6
LINGO1	0.227959	0	leucine rich repeat and Ig domain containing 1
ZNF703	0.227861	0	zinc finger protein 703
LRATD2	0.227861	0	LRAT domain containing 2
NRXN1	0.227816	0	neurexin 1
LAMP1	0.227325	0.0485538	lysosomal associated membrane protein 1
MRPL39	0.226546	0	mitochondrial ribosomal protein L39
RASSF5	0.22628	0	Ras association domain family member 5
KSR2	0.22628	0	kinase suppressor of ras 2
ARIH1	0.22628	0	ariadne RBR E3 ubiquitin protein ligase 1
GPR180	0.22628	0	G protein-coupled receptor 180
CFAP74	0.22628	0	cilia and flagella associated protein 74
MAP2K5	0.22628	0	mitogen-activated protein kinase kinase 5
WNT3	0.22628	0	Wnt family member 3
FANCD2OS	0.225668	0	FANCD2 opposite strand
FANCD2	0.225668	0	FA complementation group D2
RARG	0.225	0	retinoic acid receptor gamma
RIMBP2	0.224844	0	RIMS binding protein 2
FGF10	0.224671	0	fibroblast growth factor 10
F13A1	0.224347	0	coagulation factor XIII A chain
NEK10	0.223379	0	NIMA related kinase 10
TMCO4	0.223379	0	transmembrane and coiled-coil domains 4
TAS2R5	0.223379	0	taste 2 receptor member 5
RALYL	0.223339	0	RALY RNA binding protein like
WRN	0.223299	0	WRN RecQ like helicase
MS4A3	0.222912	0.0144	membrane spanning 4-domains A3
CENPM	0.220915	0	centromere protein M
PPP5D1	0.220866	0	PPP5 tetratricopeptide repeat domain containing 1
SYNGAP1	0.220866	0	synaptic Ras GTPase activating protein 1
SHANK2	0.220866	0	SH3 and multiple ankyrin repeat domains 2
IQGAP2	0.220866	0	IQ motif containing GTPase activating protein 2
AOX1	0.220866	0	aldehyde oxidase 1
GTF2H3	0.220866	0	general transcription factor IIH subunit 3
FAM83E	0.220866	0	family with sequence similarity 83 member E
FAT3	0.220579	0	FAT atypical cadherin 3
SNX9	0.220565	0	sorting nexin 9
DISC1	0.219955	0.0373169	DISC1 scaffold protein
CADM2	0.219518	0	cell adhesion molecule 2
MPP7	0.218649	0	membrane palmitoylated protein 7
IRF6	0.218649	0	interferon regulatory factor 6
ADGRL2	0.218649	0	adhesion G protein-coupled receptor L2
AC034102.2	0.21852	0	novel protein
COL12A1	0.21852	0	collagen type XII alpha 1 chain
B3GALT2	0.217429	0	beta-1,3-galactosyltransferase 2
FST	0.217429	0	follistatin
PAX5	0.217287	0	paired box 5
PNPLA7	0.216749	0	patatin like phospholipase domain containing 7
CDH13	0.215616	0.0436	cadherin 13
DST	0.215339	0.0429759	dystonin
PLCL1	0.214879	0	phospholipase C like 1 (inactive)
GSK3A	0.214715	0.0588601	glycogen synthase kinase 3 alpha
UBXN11	0.214542	0	UBX domain protein 11
HERC2	0.21424	0	HECT and RLD domain containing E3 ubiquitin protein ligase 2
WAC	0.213789	0	WW domain containing adaptor with coiled-coil
HTR3A	0.213555	0.0542204	5-hydroxytryptamine receptor 3A
AGPAT5	0.213265	0	1-acylglycerol-3-phosphate O-acyltransferase 5
GLP1R	0.211606	0.0464238	glucagon like peptide 1 receptor
ATP2B1	0.21144	0	ATPase plasma membrane Ca2+ transporting 1
COL13A1	0.21107	0	collagen type XIII alpha 1 chain
CYP26B1	0.210811	0	cytochrome P450 family 26 subfamily B member 1
G3BP1	0.210245	0.0226	G3BP stress granule assembly factor 1
HTR1E	0.210034	0	5-hydroxytryptamine receptor 1E
BCL9	0.210034	0	BCL9 transcription coactivator
CLDN18	0.210034	0	claudin 18
SV2A	0.209528	0.038112	synaptic vesicle glycoprotein 2A
HSD17B12	0.209018	0.0186	hydroxysteroid 17-beta dehydrogenase 12
USP10	0.208874	0	ubiquitin specific peptidase 10
PTPRU	0.207395	0	protein tyrosine phosphatase receptor type U
PSMC6	0.206701	0	proteasome 26S subunit, ATPase 6
GATB	0.205863	0	glutamyl-tRNA amidotransferase subunit B
ZNF462	0.205685	0	zinc finger protein 462
DYNLRB2	0.205567	0	dynein light chain roadblock-type 2
ANO3	0.205028	0	anoctamin 3
CSF2RA	0.205	0.02	colony stimulating factor 2 receptor alpha subunit
IMPA1	0.205	0.02	inositol monophosphatase 1
AC005833.1	0.204595	0	novel protein
PPP1R42	0.204595	0	protein phosphatase 1 regulatory subunit 42
SORCS3	0.204595	0	sortilin related VPS10 domain containing receptor 3
SETD7	0.204595	0	SET domain containing 7, histone lysine methyltransferase
EYA4	0.204595	0	EYA transcriptional coactivator and phosphatase 4
SGK3	0.204595	0	serum/glucocorticoid regulated kinase family member 3
ARVCF	0.204595	0	ARVCF delta catenin family member
REL	0.204368	0	REL proto-oncogene, NF-kB subunit
GABRB3	0.204279	0	gamma-aminobutyric acid type A receptor beta3 subunit
RBX1	0.204222	0	ring-box 1
IFNAR1	0.2041	0.0164	interferon alpha and beta receptor subunit 1
TMEM106B	0.204068	0.0965447	transmembrane protein 106B
CYSLTR1	0.2036	0.0144	cysteinyl leukotriene receptor 1
KRAS	0.20323	0	KRAS proto-oncogene, GTPase
HSPG2	0.202696	0.0659541	heparan sulfate proteoglycan 2
RELN	0.20257	0.0734758	reelin
IFNAR2	0.202297	0	interferon alpha and beta receptor subunit 2
HID1	0.201525	0	HID1 domain containing
TULP4	0.201235	0	TUB like protein 4
HTR3D	0.2	0	5-hydroxytryptamine receptor 3D
HTR3E	0.2	0	5-hydroxytryptamine receptor 3E
HTR3C	0.2	0	5-hydroxytryptamine receptor 3C
PAH	0.2	0	phenylalanine hydroxylase
DDB1	0.2	0	damage specific DNA binding protein 1
HTR3B	0.2	0	5-hydroxytryptamine receptor 3B
CACNA1B	0.2	0	calcium voltage-gated channel subunit alpha1 B
ADAMTS16	0.2	0	ADAM metallopeptidase with thrombospondin type 1 motif 16
CUL4A	0.2	0	cullin 4A
DSC3	0.2	0	desmocollin 3
CRBN	0.2	0	cereblon
HDGFL1	0.2	0	HDGF like 1
KLHL4	0.2	0	kelch like family member 4
METTL4	0.2	0	methyltransferase like 4

## Sheet: AD seed genes
Symbol	NCBI-entrzeID	PMID	Amyloid seed genes	Tauopathy seed genes	HGMD	AD common-risk genes identified by large-scale genetic studies
APP	351	11520987;28464981	√	√	√	√
APOE	348	23296339; 27025652	√	√	√	√
TREM2	54209	27402340;25732305	√	√	√	√
ABCA7	10347	27030769	√		√	√
SORL1	6653	16174740;27025652	√		√	√
CD33	945	18976728; 27025652	√		√	√
CR1	1378	19734903; 27025652	√		√	√
UNC5C	8633	25419706			√	√
PLD3	23646	25832408			√	√
CLU	1191	26449541			√	√
ADAM10	102	28409746			√	√
BIN1	274	27760323		√		√
PICALM	8301	19734902	√			√
CD2AP	23607	25887956	√			√
MS4A6A	64231	21460840				√
EPHA1	2041	21460840				√
MS4A4E	643680	21460840				√
TRIP4	9325	24495969				√
MEF2C	4208	24951455				√
NME8	51314	24951455				√
ZCWPW1	55063	24951455				√
CELF1	10658	24951455				√
FERMT2	10979	24951455				√
DSG2	1829	24951455				√
PLXNA4	91584	25043464				√
AKAP9	10142	25172201				√
CASS4	57091	25188341				√
PTK2B	2185	25188341				√
SLC24A4	123041	25365775				√
ADAM17	6868	26119306				√
SNX25	83891	26214276				√
PDLIM3	27295	26214276				√
SORBS2	8470	26214276				√
SH3RF3	344558	26214276				√
NPHP1	4867	26214276				√
HLA-DRB1	3123	27056075				√
ECHDC3	79746	28183528				√
INPP5D	3635	28247064				√
PLCG2	5336	28714976				√
ABI3	51225	28714976				√
HS3ST1	9957	30591712				√
SCIMP	388325	31473137				√
SUZ12P1	440423	30617256				√
SERPINA3	12	11222634	√	√	√
MAPT	4137	11520988;17478722	√	√	√
DAPK1	1612	24853415		√	√
GRN	2896	28070672		√	√
MME	4311	26362309;19057576	√		√
PSEN1	5663	27100199;11978821	√		√
OGG1	4968	17426120			√
GRIN2B	2904	20197096			√
CDH2	1000	23752245			√
CHMP2B	25978	23752245			√
CRMP1	1400	23752245			√
EPHA5	2044	23752245			√
EPHA6	285220	23752245			√
NCSTN	23385	23826707			√
CYP46A1	10858	26141492			√
CYP19A1	1588	27583919			√
A2M	2	27872486			√
PSEN2	5664	28350801			√
PIN1	5300	28458925			√
PSENEN	55851	28919280			√
C9orf72	203228	28462717;27375918			√
ATP7B	540	23948886;26758278			√
CALHM1	255022	24630757;18585350			√
BDNF	627	24668475;27185594			√
FYN	2534	21741124	√	√
SYK	6850	25331948	√	√
CNGA2	1260	26377105	√	√
CYFIP2	26999	27524794	√	√
ADIPOQ	9370	27884163	√	√
GSK3B	2932	23202730;21945540	√	√
PPP2CA	5515	23922015;18208556	√	√
NFE2L2	4780	28704727;30029164	√	√
DYRK1A	1859	28779511;	√	√
SMPD3	55512	29725009; 27535912	√	√
CSNK1D	1453	14761950		√
CDK5	1020	20962218		√
HDAC6	10013	23487739		√
ALOX5	240	23634895		√
NUAK1	9891	27458373		√
TYROBP	7305	28612290		√
IL33	90865	28675392		√
SQSTM1	8878	30290707		√
CX3CR1	1524	28810892;22072675		√
BACE1	23621	14715132	√
TGFB1	7040	17080199	√
CCR2	729230	17351623	√
CSNK1E	1454	17360493	√
BECN1	8678	18497889	√
LRP1	4035	18559293	√
C3	718	18562603	√
APH1B	83464	19299585	√
GSAP	54103	20811458	√
PTPRC	5788	21273420	√
SOD1	6647	22072713	√
S100A9	6280	23223301	√
MSR1	4481	23799536	√
GRM5	2915	24012003	√
mTOR	2475	24899720	√
LRP6	4040	25242217	√
IKBKB	3551	25253847	√
RTN3	10313	25319692	√
IL10	3586	25619654	√
GPR84	53831	25637481	√
BRCA1	672	26615780	√
MAPK14	1432	26663083	√
EPHB2	2048	28647555	√
NRBF2	29982	28980867	√
SNCA	6622	29995210	√
IL18	3606	30127003	√
NLRP3	114548	23254930;	√
AGER	177	24696507;15457210	√
SUMO1	7341	25484073;29217476	√
RYR2	6262	28631094;28476886	√
IDE	3416	29132916;15277615	√
CD22	933	30944478
OLR1	4973	12384789
APH1A	51107	20145246
SIGMAR1	10280	22561649
VLDLR	7436	23752245
SLC2A1	6513	25730668
ESR2	2100	26307455
ACHE	43	27062894
TOMM40	10452	27154058
NOS1	4842	27601478
IL1B	3553	28009077
MPO	4353	28466093
MAOB	4129	28764767
PPP4R3A	55671	29130521
CNR1	1268	29454025
CHAT	1103	29759072
CDK5R1	8851	29997370
SIRT1	23411	30007474
SMS1	259230	30243987
PPARA	5465	30898012
SLC6A4	6532	31595439
PLAU	5328	24126163; 16825285
HFE	3077	17119292；25071582
CTSD	1509	19926167;16784755
GRIN1	2902	27872019；25261450
BCHE	590	28729192;27040140
TSPOAP1-AS1(BZRAP1-AS1)	100506779	30617256

## Sheet: Raw data for 35 HGMD genes
disease terms	gene symbol	# Mutation reports in AD	chrom	genename	amino	deletion	insertion	descr	hgvs	hgvsAll	dbsnp	chromosome	year	pmid	new_date	base
Alzheimer disease	PSEN1	235	14q24.3	Presenilin-1 (alzheimer disease 3)	Asn-Ser	NULL	NULL	Asn405Ser	1214A>G	1214AtoG | N405S	rs63751254	14	2000	10644793	2000-04-01	M
Alzheimer disease	PSEN1	235	14q24.3	Presenilin-1 (alzheimer disease 3)	Lys-Asn	NULL	NULL	Lys239Asn	717G>C	717GtoC | K239N	NULL	14	2010	20158511	2010-06-25	M
Alzheimer disease	PSEN1	235	14q24.3	Presenilin-1 (alzheimer disease 3)	Lys-Glu	NULL	NULL	Lys239Glu	715A>G	715AtoG | K239E	NULL	14	2010	20634584	2011-02-15	M
Alzheimer disease	PSEN1	235	14q24.3	Presenilin-1 (alzheimer disease 3)	Asn-Ser	NULL	NULL	Asn135Ser	404A>G	404AtoG | N135S	rs63751278	14	2005	15776278	2006-02-01	M
Alzheimer disease	PSEN1	235	14q24.3	Presenilin-1 (alzheimer disease 3)	Asn-Asp	NULL	NULL	Asn135Asp	403A>G	403AtoG | N135D	rs63750353	14	1997	9225696	2000-04-01	M
Alzheimer disease	PSEN1	235	14q24.3	Presenilin-1 (alzheimer disease 3)	Thr-Arg	NULL	NULL	Thr274Arg	821C>G	821CtoG | T274R	rs63750284	14	2001	11524469	2001-12-14	M
Alzheimer disease	PSEN1	235	14q24.3	Presenilin-1 (alzheimer disease 3)	Thr-Ile	NULL	NULL	Thr354Ile	1061C>T	1061CtoT | T354I	rs63751164	14	2001	11524469	2001-12-14	M
Alzheimer disease	PSEN1	235	14q24.3	Presenilin-1 (alzheimer disease 3)	Thr-Pro	NULL	NULL	Thr291Pro	871A>C	871AtoC | T291P	rs63750298	14	2006	16941492	2006-10-01	M
Alzheimer disease	PSEN1	235	14q24.3	Presenilin-1 (alzheimer disease 3)	Thr-Asn	NULL	NULL	Thr116Asn	347C>A	347CtoA | T116N	rs63750730	14	1999	10439444	2000-04-01	M
Alzheimer disease	PSEN1	235	14q24.3	Presenilin-1 (alzheimer disease 3)	Thr-Ile	NULL	NULL	Thr116Ile	347C>T	347CtoT | T116I	rs63750730	14	2004	15272895	2005-03-18	M
Alzheimer disease	PSEN1	235	14q24.3	Presenilin-1 (alzheimer disease 3)	Thr-Ala	NULL	NULL	Thr99Ala	295A>G	295AtoG | T99A	NULL	14	2013	23638752	2013-05-23	M
Alzheimer disease	PSEN1	235	14q24.3	Presenilin-1 (alzheimer disease 3)	Thr-Ile	NULL	NULL	Thr147Ile	440C>T	440CtoT | T147I	rs63750907	14	1999	10441572	2000-04-01	M
Alzheimer disease	PSEN1	235	14q24.3	Presenilin-1 (alzheimer disease 3)	Arg-Lys	NULL	NULL	Arg278Lys	833G>A	833GtoA | R278K	rs63749891	14	2003	12525746	2003-06-10	M
Alzheimer disease	PSEN1	235	14q24.3	Presenilin-1 (alzheimer disease 3)	Arg-Thr	NULL	NULL	Arg278Thr	833G>C	833GtoC | R278T	rs63749891	14	1997	9172170	2000-04-01	M
Alzheimer disease	PSEN1	235	14q24.3	Presenilin-1 (alzheimer disease 3)	Arg-Met	NULL	NULL	Arg377Met	1130G>T	1130GtoT | R377M	rs63751051	14	2003	12552037	2003-05-08	M
Alzheimer disease	PSEN1	235	14q24.3	Presenilin-1 (alzheimer disease 3)	Ser-Ile	NULL	NULL	Ser390Ile	1169G>T	1169GtoT | S390I	rs63750883	14	1999	10441572	2000-04-01	M
Alzheimer disease	PSEN1	235	14q24.3	Presenilin-1 (alzheimer disease 3)	Ile-Ser	NULL	NULL	Ile439Ser	1316T>G	1316TtoG | I439S	NULL	14	2010	20157243	2009-11-23	M
Alzheimer disease	PSEN1	235	14q24.3	Presenilin-1 (alzheimer disease 3)	Ile-Met	NULL	NULL	Ile238Met	714C>G	714CtoG | I238M	NULL	14	2012	23383383	2013-02-19	M
Alzheimer disease	PSEN1	235	14q24.3	Presenilin-1 (alzheimer disease 3)	Ile-Val	NULL	NULL	Ile439Val	1315A>G	1315AtoG | I439V	rs63750249	14	2001	11524469	2001-12-14	M
Alzheimer disease	PSEN1	235	14q24.3	Presenilin-1 (alzheimer disease 3)	Met-Lys	NULL	NULL	Met139Lys	416T>A	416TtoA | M139K	rs63751106	14	1998	9719376	2000-04-01	M
Alzheimer disease	PSEN1	235	14q24.3	Presenilin-1 (alzheimer disease 3)	Met-Thr	NULL	NULL	Met139Thr	416T>C	416TtoC | M139T	rs63751106	14	1995	8634712	2000-04-01	M
Alzheimer disease	PSEN1	235	14q24.3	Presenilin-1 (alzheimer disease 3)	Met-Thr	NULL	NULL	Met233Thr	698T>C	698TtoC | M233T	rs63751024	14	1997	9172170	2000-04-01	M
Alzheimer disease	PSEN1	235	14q24.3	Presenilin-1 (alzheimer disease 3)	Met-Ile	NULL	NULL	Met139Ile	417G>A	417GtoA | M139I	rs63750522	14	1996	8538334	2000-04-01	M
Alzheimer disease	PSEN1	235	14q24.3	Presenilin-1 (alzheimer disease 3)	Met-Ile	NULL	NULL	Met146Ile	438G>A	438GtoA | M146I	rs63750391	14	1996	9007311	2000-04-01	M
Alzheimer disease	PSEN1	235	14q24.3	Presenilin-1 (alzheimer disease 3)	Met-Ile	NULL	NULL	Met146Ile	438G>C	438GtoC | M146I	rs63750391	14	1998	9544835	2000-04-01	M
Alzheimer disease	PSEN1	235	14q24.3	Presenilin-1 (alzheimer disease 3)	Met-Ile	NULL	NULL	Met146Ile	438G>T	438GtoT | M146I	rs63750391	14	2001	11524469	2001-12-14	M
Alzheimer disease	PSEN1	235	14q24.3	Presenilin-1 (alzheimer disease 3)	Met-Leu	NULL	NULL	Met146Leu	436A>C	436AtoC | M146L	rs63750306	14	2001	11524469	2001-12-14	M
Alzheimer disease	PSEN1	235	14q24.3	Presenilin-1 (alzheimer disease 3)	Met-Leu	NULL	NULL	Met233Leu	697A>C	697AtoC | M233L	rs63751287	14	1999	10533070	2001-06-05	M
Alzheimer disease	PSEN1	235	14q24.3	Presenilin-1 (alzheimer disease 3)	Met-Val	NULL	NULL	Met84Val	250A>G	250AtoG | M84V	NULL	14	2014	23752245	2013-07-02	M
Alzheimer disease	PSEN1	235	14q24.3	Presenilin-1 (alzheimer disease 3)	Met-Val	NULL	NULL	Met139Val	415A>G	415AtoG | M139V	rs63751037	14	1995	7550356	2000-04-01	M
Alzheimer disease	PSEN1	235	14q24.3	Presenilin-1 (alzheimer disease 3)	Met-Val	NULL	NULL	Met146Val	436A>G	436AtoG | M146V	rs63750306	14	1995	7550356	2000-04-01	M
Alzheimer disease	PSEN1	235	14q24.3	Presenilin-1 (alzheimer disease 3)	Met-Val	NULL	NULL	Met233Val	697A>G	697AtoG | M233V	rs63751287	14	2001	11684347	2002-08-05	M
Alzheimer disease	PSEN1	235	14q24.3	Presenilin-1 (alzheimer disease 3)	Met-Leu	NULL	NULL	Met146Leu	436A>T	436AtoT | M146L	rs63750306	14	1995	7596406	2000-04-01	M
Alzheimer disease	PSEN1	235	14q24.3	Presenilin-1 (alzheimer disease 3)	Met-Leu	NULL	NULL	Met233Leu	697A>T	697AtoT | M233L	rs63751287	14	2001	11524469	2001-12-14	M
Alzheimer disease	PSEN1	235	14q24.3	Presenilin-1 (alzheimer disease 3)	Ile-Thr	NULL	NULL	Ile143Thr	428T>C	428TtoC | I143T	rs63750004	14	1995	8634711	2000-04-01	M
Alzheimer disease	PSEN1	235	14q24.3	Presenilin-1 (alzheimer disease 3)	Ile-Thr	NULL	NULL	Ile213Thr	638T>C	638TtoC | I213T	rs63751309	14	1996	8733303	2000-04-01	M
Alzheimer disease	PSEN1	235	14q24.3	Presenilin-1 (alzheimer disease 3)	Ile-Met	NULL	NULL	Ile143Met	429T>G	429TtoG | I143M	rs63751071	14	2003	14570818	2004-02-05	M
Alzheimer disease	PSEN1	235	14q24.3	Presenilin-1 (alzheimer disease 3)	Ile-Leu	NULL	NULL	Ile213Leu	637A>C	637AtoC | I213L	rs63750861	14	2001	11524469	2001-12-14	M
Alzheimer disease	PSEN1	235	14q24.3	Presenilin-1 (alzheimer disease 3)	Ile-Val	NULL	NULL	Ile143Val	427A>G	427AtoG | I143V	NULL	14	2011	21422519	2011-04-01	M
Alzheimer disease	PSEN1	235	14q24.3	Presenilin-1 (alzheimer disease 3)	Ile-Phe	NULL	NULL	Ile143Phe	427A>T	427AtoT | I143F	rs63750322	14	1996	8684135	2000-04-01	M
Alzheimer disease	PSEN1	235	14q24.3	Presenilin-1 (alzheimer disease 3)	Ile-Phe	NULL	NULL	Ile213Phe	637A>T	637AtoT | I213F	rs63750861	14	2003	14769392	2005-03-18	M
Alzheimer disease	PSEN1	235	14q24.3	Presenilin-1 (alzheimer disease 3)	Ile-Phe	NULL	NULL	Ile229Phe	685A>T	685AtoT | I229F	rs63749970	14	2003	12552037	2003-05-08	M
Alzheimer disease	PSEN1	235	14q24.3	Presenilin-1 (alzheimer disease 3)	His-Arg	NULL	NULL	His131Arg	392A>G	392AtoG | H131R	NULL	14	2013	23638752	2013-05-23	M
Alzheimer disease	PSEN1	235	14q24.3	Presenilin-1 (alzheimer disease 3)	His-Asp	NULL	NULL	His214Asp	640C>G	640CtoG | H214D	NULL	14	2010	18667258	2008-08-01	M
Alzheimer disease	PSEN1	235	14q24.3	Presenilin-1 (alzheimer disease 3)	Gln-His	NULL	NULL	Gln222His	666G>C	666GtoC | Q222H	rs63751072	14	2003	12885573	2004-08-09	M
Alzheimer disease	PSEN1	235	14q24.3	Presenilin-1 (alzheimer disease 3)	Gln-Pro	NULL	NULL	Gln222Pro	665A>C	665AtoC | Q222P	NULL	14	2013	23380992	2014-03-06	M
Alzheimer disease	PSEN1	235	14q24.3	Presenilin-1 (alzheimer disease 3)	Gln-Arg	NULL	NULL	Gln222Arg	665A>G	665AtoG | Q222R	rs63750009	14	2001	11524469	2001-12-14	M
Alzheimer disease	PSEN1	235	14q24.3	Presenilin-1 (alzheimer disease 3)	His-Arg	NULL	NULL	His163Arg	488A>G	488AtoG | H163R	rs63750590	14	1995	7596406	2000-04-01	M
Alzheimer disease	PSEN1	235	14q24.3	Presenilin-1 (alzheimer disease 3)	His-Tyr	NULL	NULL	His163Tyr	487C>T	487CtoT | H163Y	rs63749885	14	1995	7550356	2000-04-01	M
Alzheimer disease	PSEN1	235	14q24.3	Presenilin-1 (alzheimer disease 3)	Pro-Gln	NULL	NULL	Pro436Gln	1307C>A	1307CtoA | P436Q	rs121917808	14	1998	9831473	2000-04-01	M
Alzheimer disease	PSEN1	235	14q24.3	Presenilin-1 (alzheimer disease 3)	Pro-Arg	NULL	NULL	Pro117Arg	350C>G	350CtoG | P117R	rs63749805	14	2003	14769392	2005-03-18	M
Alzheimer disease	PSEN1	235	14q24.3	Presenilin-1 (alzheimer disease 3)	Pro-Leu	NULL	NULL	Pro117Leu	350C>T	350CtoT | P117L	rs63749805	14	1998	9507958	2000-04-01	M
Alzheimer disease	PSEN1	235	14q24.3	Presenilin-1 (alzheimer disease 3)	Pro-Leu	NULL	NULL	Pro218Leu	653C>T	653CtoT | P218L	rs140064975	14	2012	23383383	2013-02-19	M
Alzheimer disease	PSEN1	235	14q24.3	Presenilin-1 (alzheimer disease 3)	Pro-Leu	NULL	NULL	Pro267Leu	800C>T	800CtoT | P267L	rs63750779	14	2003	12817569	2004-03-02	M
Alzheimer disease	PSEN1	235	14q24.3	Presenilin-1 (alzheimer disease 3)	Pro-Leu	NULL	NULL	Pro284Leu	851C>T	851CtoT | P284L	rs63750863	14	2002	12391599	2005-03-18	M
Alzheimer disease	PSEN1	235	14q24.3	Presenilin-1 (alzheimer disease 3)	Pro-Ser	NULL	NULL	Pro117Ser	349C>T	349CtoT | P117S	rs63750550	14	2002	12186055	2005-03-18	M
Alzheimer disease	PSEN1	235	14q24.3	Presenilin-1 (alzheimer disease 3)	Pro-Ser	NULL	NULL	Pro267Ser	799C>T	799CtoT | P267S	rs63751229	14	1995	7550356	2000-04-01	M
Alzheimer disease	PSEN1	235	14q24.3	Presenilin-1 (alzheimer disease 3)	Pro-Ser	NULL	NULL	Pro436Ser	1306C>T	1306CtoT | P436S	rs63749925	14	1999	10090481	2000-04-01	M
Alzheimer disease	PSEN1	235	14q24.3	Presenilin-1 (alzheimer disease 3)	Pro-Leu	NULL	NULL	Pro264Leu	791C>T	791CtoT | P264L	rs63750301	14	1995	8634712	2000-04-01	M
Alzheimer disease	PSEN1	235	14q24.3	Presenilin-1 (alzheimer disease 3)	Arg-Gln	NULL	NULL	Arg358Gln	1073G>A	1073GtoA | R358Q	rs63751174	14	2001	11524469	2001-12-14	M
Alzheimer disease	PSEN1	235	14q24.3	Presenilin-1 (alzheimer disease 3)	Arg-Gln	NULL	NULL	Arg35Gln	104G>A	104GtoA | R35Q	rs63750592	14	2001	11524469	2001-12-14	M
Alzheimer disease	PSEN1	235	14q24.3	Presenilin-1 (alzheimer disease 3)	Arg-His	NULL	NULL	Arg269His	806G>A	806GtoA | R269H	rs63750900	14	1997	9189043	2000-04-01	M
Alzheimer disease	PSEN1	235	14q24.3	Presenilin-1 (alzheimer disease 3)	Arg-Gly	NULL	NULL	Arg269Gly	805C>G	805CtoG | R269G	rs63751019	14	1996	8910898	2000-04-01	M
Alzheimer disease	PSEN1	235	14q24.3	Presenilin-1 (alzheimer disease 3)	Leu-Gln	NULL	NULL	Leu113Gln	338T>A	338TtoA | L113Q	rs63751399	14	2005	15776278	2006-02-01	M
Alzheimer disease	PSEN1	235	14q24.3	Presenilin-1 (alzheimer disease 3)	Leu-Pro	NULL	NULL	Leu171Pro	512T>C	512TtoC | L171P	rs63750963	14	1998	9833068	2000-04-01	M
Alzheimer disease	PSEN1	235	14q24.3	Presenilin-1 (alzheimer disease 3)	Leu-Pro	NULL	NULL	Leu85Pro	254T>C	254TtoC | L85P	rs63750599	14	2004	15534188	2005-01-12	M
Alzheimer disease	PSEN1	235	14q24.3	Presenilin-1 (alzheimer disease 3)	Leu-Arg	NULL	NULL	Leu226Arg	677T>G	677TtoG | L226R	rs63749961	14	2004	15196662	2005-03-18	M
Alzheimer disease	PSEN1	235	14q24.3	Presenilin-1 (alzheimer disease 3)	Leu-Arg	NULL	NULL	Leu248Arg	743T>G	743TtoG | L248R	NULL	14	2010	18667258	2008-08-01	M
Alzheimer disease	PSEN1	235	14q24.3	Presenilin-1 (alzheimer disease 3)	Leu-Arg	NULL	NULL	Leu424Arg	1271T>G	1271TtoG | L424R	rs63751032	14	2000	10970053	2001-12-14	M
Alzheimer disease	PSEN1	235	14q24.3	Presenilin-1 (alzheimer disease 3)	Leu-Val	NULL	NULL	Leu286Val	856C>G	856CtoG | L286V	rs63751235	14	1995	7596406	2000-04-01	M
Alzheimer disease	PSEN1	235	14q24.3	Presenilin-1 (alzheimer disease 3)	Leu-Met	NULL	NULL	Leu134Met	400C>A	400CtoA | L134M	NULL	14	1999	10581340	2002-11-14	M
Alzheimer disease	PSEN1	235	14q24.3	Presenilin-1 (alzheimer disease 3)	Leu-Met	NULL	NULL	Leu174Met	520C>A	520CtoA | L174M	rs63751144	14	2002	12484344	2003-08-10	M
Alzheimer disease	PSEN1	235	14q24.3	Presenilin-1 (alzheimer disease 3)	Leu-Pro	NULL	NULL	Leu235Pro	704T>C	704TtoC | L235P	rs63749835	14	1996	8904759	2000-04-01	M
Alzheimer disease	PSEN1	235	14q24.3	Presenilin-1 (alzheimer disease 3)	Leu-Pro	NULL	NULL	Leu392Pro	1175T>C	1175TtoC | L392P	rs63750218	14	2000	11094128	2001-06-05	M
Alzheimer disease	PSEN1	235	14q24.3	Presenilin-1 (alzheimer disease 3)	Leu-Arg	NULL	NULL	Leu174Arg	521T>G	521TtoG | L174R	rs63751025	14	2004	15592140	2005-12-01	M
Alzheimer disease	PSEN1	235	14q24.3	Presenilin-1 (alzheimer disease 3)	Leu-Val	NULL	NULL	Leu153Val	457C>G	457CtoG | L153V	rs63751441	14	2000	10874324	2001-06-05	M
Alzheimer disease	PSEN1	235	14q24.3	Presenilin-1 (alzheimer disease 3)	Leu-Val	NULL	NULL	Leu235Val	703C>G	703CtoG | L235V	rs63751130	14	2003	12552037	2003-05-08	M
Alzheimer disease	PSEN1	235	14q24.3	Presenilin-1 (alzheimer disease 3)	Leu-Val	NULL	NULL	Leu271Val	811C>G	811CtoG | L271V	rs63750886	14	2003	12493737	2005-03-18	M
Alzheimer disease	PSEN1	235	14q24.3	Presenilin-1 (alzheimer disease 3)	Leu-Val	NULL	NULL	Leu392Val	1174C>G	1174CtoG | L392V	rs63751416	14	1995	7651536	2000-04-01	M
Alzheimer disease	PSEN1	235	14q24.3	Presenilin-1 (alzheimer disease 3)	Leu-Pro	NULL	NULL	Leu166Pro	497T>C	497TtoC | L166P	rs63750265	14	2004	12048239	2005-03-18	M
Alzheimer disease	PSEN1	235	14q24.3	Presenilin-1 (alzheimer disease 3)	Leu-Pro	NULL	NULL	Leu219Pro	656T>C	656TtoC | L219P	rs63750761	14	1999	10208579	2000-04-01	M
Alzheimer disease	PSEN1	235	14q24.3	Presenilin-1 (alzheimer disease 3)	Leu-Arg	NULL	NULL	Leu166Arg	497T>G	497TtoG | L166R	rs63750265	14	2000	10768621	2001-06-05	M
Alzheimer disease	PSEN1	235	14q24.3	Presenilin-1 (alzheimer disease 3)	Leu-Arg	NULL	NULL	Leu219Arg	656T>G	656TtoG | L219R	NULL	14	2013	23638752	2013-05-23	M
Alzheimer disease	PSEN1	235	14q24.3	Presenilin-1 (alzheimer disease 3)	Leu-Arg	NULL	NULL	Leu282Arg	845T>G	845TtoG | L282R	rs63750050	14	1998	9502232	2000-04-01	M
Alzheimer disease	PSEN1	235	14q24.3	Presenilin-1 (alzheimer disease 3)	Leu-Arg	NULL	NULL	Leu420Arg	1259T>G	1259TtoG | L420R	rs63750802	14	2007	17645236	2007-08-01	M
Alzheimer disease	PSEN1	235	14q24.3	Presenilin-1 (alzheimer disease 3)	Leu-Val	NULL	NULL	Leu282Val	844C>G	844CtoG | L282V	rs63749937	14	2001	11701593	2002-08-05	M
Alzheimer disease	PSEN1	235	14q24.3	Presenilin-1 (alzheimer disease 3)	Leu-Val	NULL	NULL	Leu381Val	1141C>G	1141CtoG | L381V	rs63750687	14	2009	19797784	2006-02-01	M
Alzheimer disease	PSEN1	235	14q24.3	Presenilin-1 (alzheimer disease 3)	Leu-Phe	NULL	NULL	Leu219Phe	655C>T	655CtoT | L219F	rs63749987	14	2000	LSDB	2001-06-05	M
Alzheimer disease	PSEN1	235	14q24.3	Presenilin-1 (alzheimer disease 3)	Leu-Phe	NULL	NULL	Leu282Phe	844C>T	844CtoT | L282F	NULL	14	2009	19430857	2009-09-08	M
Alzheimer disease	PSEN1	235	14q24.3	Presenilin-1 (alzheimer disease 3)	Leu-Phe	NULL	NULL	Leu435Phe	1303C>T	1303CtoT | L435F	rs63750001	14	2001	11524469	2001-12-14	M
Alzheimer disease	PSEN1	235	14q24.3	Presenilin-1 (alzheimer disease 3)	Glu-Lys	NULL	NULL	Glu120Lys	358G>A	358GtoA | E120K	rs63750800	14	1996	8733749	2000-04-01	M
Alzheimer disease	PSEN1	235	14q24.3	Presenilin-1 (alzheimer disease 3)	Glu-Asp	NULL	NULL	Glu120Asp	360A>C	360AtoC | E120D	rs63751272	14	1998	9521423	2000-04-01	M
Alzheimer disease	PSEN1	235	14q24.3	Presenilin-1 (alzheimer disease 3)	Glu-Asp	NULL	NULL	Glu184Asp	552A>C	552AtoC | E184D	rs63750311	14	1997	9292884	2000-04-01	M
Alzheimer disease	PSEN1	235	14q24.3	Presenilin-1 (alzheimer disease 3)	Glu-Asp	NULL	NULL	Glu120Asp	360A>T	360AtoT | E120D	rs63751272	14	1996	8931704	2000-04-01	M
Alzheimer disease	PSEN1	235	14q24.3	Presenilin-1 (alzheimer disease 3)	Glu-Ala	NULL	NULL	Glu273Ala	818A>C	818AtoC | E273A	rs63750772	14	1998	9804121	2001-06-05	M
Alzheimer disease	PSEN1	235	14q24.3	Presenilin-1 (alzheimer disease 3)	Glu-Ala	NULL	NULL	Glu280Ala	839A>C	839AtoC | E280A	rs63750231	14	1995	7550356	2000-04-01	M
Alzheimer disease	PSEN1	235	14q24.3	Presenilin-1 (alzheimer disease 3)	Glu-Gly	NULL	NULL	Glu120Gly	359A>G	359AtoG | E120G	NULL	14	2010	20157243	2009-11-23	M
Alzheimer disease	PSEN1	235	14q24.3	Presenilin-1 (alzheimer disease 3)	Glu-Gly	NULL	NULL	Glu280Gly	839A>G	839AtoG | E280G	rs63750231	14	1995	7550356	2000-04-01	M
Alzheimer disease	PSEN1	235	14q24.3	Presenilin-1 (alzheimer disease 3)	Glu-Lys	NULL	NULL	Glu123Lys	367G>A	367GtoA | E123K	rs63750378	14	1999	9923762	2000-04-01	M
Alzheimer disease	PSEN1	235	14q24.3	Presenilin-1 (alzheimer disease 3)	Ala-Glu	NULL	NULL	Ala431Glu	1292C>A	1292CtoA | A431E	rs63750083	14	2001	HGOL	2001-09-20	M
Alzheimer disease	PSEN1	235	14q24.3	Presenilin-1 (alzheimer disease 3)	Ala-Val	NULL	NULL	Ala431Val	1292C>T	1292CtoT | A431V	rs63750083	14	2002	12399144	2003-07-14	M
Alzheimer disease	PSEN1	235	14q24.3	Presenilin-1 (alzheimer disease 3)	Ala-Thr	NULL	NULL	Ala231Thr	691G>A	691GtoA | A231T	rs63749836	14	1995	8634712	2000-04-01	M
Alzheimer disease	PSEN1	235	14q24.3	Presenilin-1 (alzheimer disease 3)	Ala-Thr	NULL	NULL	Ala409Thr	1225G>A	1225GtoA | A409T	rs63750227	14	1999	10533070	2000-04-01	M
Alzheimer disease	PSEN1	235	14q24.3	Presenilin-1 (alzheimer disease 3)	Ala-Pro	NULL	NULL	Ala426Pro	1276G>C	1276GtoC | A426P	rs63751223	14	1998	9521423	2000-04-01	M
Alzheimer disease	PSEN1	235	14q24.3	Presenilin-1 (alzheimer disease 3)	Ala-Val	NULL	NULL	Ala79Val	236C>T	236CtoT | A79V	rs63749824	14	1998	9384602	2000-04-01	M
Alzheimer disease	PSEN1	235	14q24.3	Presenilin-1 (alzheimer disease 3)	Ala-Val	NULL	NULL	Ala231Val	692C>T	692CtoT | A231V	rs63750799	14	1998	9384602	2000-04-01	M
Alzheimer disease	PSEN1	235	14q24.3	Presenilin-1 (alzheimer disease 3)	Ala-Glu	NULL	NULL	Ala246Glu	737C>A	737CtoA | A246E	rs63750526	14	1995	7596406	2000-04-01	M
Alzheimer disease	PSEN1	235	14q24.3	Presenilin-1 (alzheimer disease 3)	Ala-Gly	NULL	NULL	Ala136Gly	407C>G	407CtoG | A136G	rs41345849	14	2002	12609057	2003-12-08	M
Alzheimer disease	PSEN1	235	14q24.3	Presenilin-1 (alzheimer disease 3)	Ala-Val	NULL	NULL	Ala260Val	779C>T	779CtoT | A260V	rs63751420	14	1995	7651536	2000-04-01	M
Alzheimer disease	PSEN1	235	14q24.3	Presenilin-1 (alzheimer disease 3)	Ala-Val	NULL	NULL	Ala275Val	824C>T	824CtoT | A275V	NULL	14	2014	24582897	2014-04-30	M
Alzheimer disease	PSEN1	235	14q24.3	Presenilin-1 (alzheimer disease 3)	Ala-Val	NULL	NULL	Ala285Val	854C>T	854CtoT | A285V	rs63751139	14	1995	7651536	2000-04-01	M
Alzheimer disease	PSEN1	235	14q24.3	Presenilin-1 (alzheimer disease 3)	Gly-Arg	NULL	NULL	Gly209Arg	625G>A	625GtoA | G209R	rs63749880	14	1999	10447269	2000-04-01	M
Alzheimer disease	PSEN1	235	14q24.3	Presenilin-1 (alzheimer disease 3)	Gly-Glu	NULL	NULL	Gly209Glu	626G>A	626GtoA | G209E	rs63750053	14	2001	11524469	2001-12-14	M
Alzheimer disease	PSEN1	235	14q24.3	Presenilin-1 (alzheimer disease 3)	Gly-Glu	NULL	NULL	Gly378Glu	1133G>A	1133GtoA | G378E	rs63750323	14	1997	10200054	2000-04-01	M
Alzheimer disease	PSEN1	235	14q24.3	Presenilin-1 (alzheimer disease 3)	Gly-Ala	NULL	NULL	Gly384Ala	1151G>C	1151GtoC | G384A	rs63750646	14	1995	8634711	2000-04-01	M
Alzheimer disease	PSEN1	235	14q24.3	Presenilin-1 (alzheimer disease 3)	Gly-Val	NULL	NULL	Gly209Val	626G>T	626GtoT | G209V	rs63750053	14	1998	9521418	2000-04-01	M
Alzheimer disease	PSEN1	235	14q24.3	Presenilin-1 (alzheimer disease 3)	Gly-Val	NULL	NULL	Gly378Val	1133G>T	1133GtoT | G378V	rs63750323	14	2003	12552037	2003-05-08	M
Alzheimer disease	PSEN1	235	14q24.3	Presenilin-1 (alzheimer disease 3)	Gly-Ser	NULL	NULL	Gly206Ser	616G>A	616GtoA | G206S	rs63750569	14	2001	11524469	2001-12-14	M
Alzheimer disease	PSEN1	235	14q24.3	Presenilin-1 (alzheimer disease 3)	Gly-Ser	NULL	NULL	Gly266Ser	796G>A	796GtoA | G266S	rs121917807	14	2002	11920851	2002-05-14	M
Alzheimer disease	PSEN1	235	14q24.3	Presenilin-1 (alzheimer disease 3)	Gly-Arg	NULL	NULL	Gly206Arg	616G>C	616GtoC | G206R	NULL	14	2000	10970053	2001-12-14	M
Alzheimer disease	PSEN1	235	14q24.3	Presenilin-1 (alzheimer disease 3)	Gly-Arg	NULL	NULL	Gly217Arg	649G>C	649GtoC | G217R	rs267606983	14	2009	19667325	2009-08-25	M
Alzheimer disease	PSEN1	235	14q24.3	Presenilin-1 (alzheimer disease 3)	Gly-Ala	NULL	NULL	Gly206Ala	617G>C	617GtoC | G206A	rs63750082	14	2001	11524469	2001-12-14	M
Alzheimer disease	PSEN1	235	14q24.3	Presenilin-1 (alzheimer disease 3)	Gly-Val	NULL	NULL	Gly206Val	617G>T	617GtoT | G206V	rs63750082	14	2002	12112163	2003-03-12	M
Alzheimer disease	PSEN1	235	14q24.3	Presenilin-1 (alzheimer disease 3)	Gly-Val	NULL	NULL	Gly394Val	1181G>T	1181GtoT | G394V	rs63750929	14	2001	11524469	2001-12-14	M
Alzheimer disease	PSEN1	235	14q24.3	Presenilin-1 (alzheimer disease 3)	Val-Phe	NULL	NULL	Val96Phe	286G>T	286GtoT | V96F	rs63750601	14	1996	8733303	2000-04-01	M
Alzheimer disease	PSEN1	235	14q24.3	Presenilin-1 (alzheimer disease 3)	Val-Met	NULL	NULL	Val94Met	280G>A	280GtoA | V94M	rs63750831	14	2000	ABST	2001-06-05	M
Alzheimer disease	PSEN1	235	14q24.3	Presenilin-1 (alzheimer disease 3)	Val-Leu	NULL	NULL	Val82Leu	244G>C	244GtoC | V82L	rs63749967	14	1995	8634712	2000-04-01	M
Alzheimer disease	PSEN1	235	14q24.3	Presenilin-1 (alzheimer disease 3)	Val-Gly	NULL	NULL	Val63Gly	188T>G	188TtoG | V63G	NULL	14	2013	23990795	2013-12-03	M
Alzheimer disease	PSEN1	235	14q24.3	Presenilin-1 (alzheimer disease 3)	Val-Leu	NULL	NULL	Val89Leu	265G>T	265GtoT | V89L	rs63750815	14	2002	11796781	2002-10-11	M
Alzheimer disease	PSEN1	235	14q24.3	Presenilin-1 (alzheimer disease 3)	Val-Leu	NULL	NULL	Val97Leu	289G>T	289GtoT | V97L	rs63750852	14	2005	15851849	2006-03-01	M
Alzheimer disease	PSEN1	235	14q24.3	Presenilin-1 (alzheimer disease 3)	Val-Phe	NULL	NULL	Val261Phe	781G>T	781GtoT | V261F	rs63750964	14	2000	ABST	2001-06-05	M
Alzheimer disease	PSEN1	235	14q24.3	Presenilin-1 (alzheimer disease 3)	Tyr-Asn	NULL	NULL	Tyr154Asn	460T>A	460TtoA | Y154N	rs63750588	14	2004	15364419	2005-03-18	M
Alzheimer disease	PSEN1	235	14q24.3	Presenilin-1 (alzheimer disease 3)	Tyr-His	NULL	NULL	Tyr115His	343T>C	343TtoC | Y115H	rs63749962	14	1995	8634712	2000-04-01	M
Alzheimer disease	PSEN1	235	14q24.3	Presenilin-1 (alzheimer disease 3)	Tyr-Asp	NULL	NULL	Tyr115Asp	343T>G	343TtoG | Y115D	rs63749962	14	2004	LSDB	2005-03-18	M
Alzheimer disease	PSEN1	235	14q24.3	Presenilin-1 (alzheimer disease 3)	Tyr-Ser	NULL	NULL	Tyr256Ser	767A>C	767AtoC | Y256S	rs63751320	14	2003	12885573	2004-08-09	M
Alzheimer disease	PSEN1	235	14q24.3	Presenilin-1 (alzheimer disease 3)	Tyr-Cys	NULL	NULL	Tyr115Cys	344A>G	344AtoG | Y115C	rs63750450	14	1998	9384602	2000-04-01	M
Alzheimer disease	PSEN1	235	14q24.3	Presenilin-1 (alzheimer disease 3)	Tyr-Cys	NULL	NULL	Tyr154Cys	461A>G	461AtoG | Y154C	rs63751292	14	2003	12552037	2003-05-08	M
Alzheimer disease	PSEN1	235	14q24.3	Presenilin-1 (alzheimer disease 3)	Ser-Pro	NULL	NULL	Ser169Pro	505T>C	505TtoC | S169P	rs63750418	14	1999	10025789	2001-06-05	M
Alzheimer disease	PSEN1	235	14q24.3	Presenilin-1 (alzheimer disease 3)	Ser-Pro	NULL	NULL	Ser178Pro	532T>C	532TtoC | S178P	rs63750155	14	2001	11524469	2001-12-14	M
Alzheimer disease	PSEN1	235	14q24.3	Presenilin-1 (alzheimer disease 3)	Ser-Leu	NULL	NULL	Ser169Leu	506C>T	506CtoT | S169L	rs63751210	14	1998	9831473	2000-04-01	M
Alzheimer disease	PSEN1	235	14q24.3	Presenilin-1 (alzheimer disease 3)	Ser-Ala	NULL	NULL	Ser365Ala	1093T>G	1093TtoG | S365A	rs200888596	14	2010	18667258	2008-08-01	M
Alzheimer disease	PSEN1	235	14q24.3	Presenilin-1 (alzheimer disease 3)	Ser-Tyr	NULL	NULL	Ser365Tyr	1094C>A	1094CtoA | S365Y	rs63750941	14	2001	11524469	2001-12-14	M
Alzheimer disease	PSEN1	235	14q24.3	Presenilin-1 (alzheimer disease 3)	Ser-Cys	NULL	NULL	Ser289Cys	866C>G	866CtoG | S289C	NULL	14	1996	8875251	2000-04-01	M
Alzheimer disease	PSEN1	235	14q24.3	Presenilin-1 (alzheimer disease 3)	Ser-Phe	NULL	NULL	Ser170Phe	509C>T	509CtoT | S170F	rs63750577	14	2005	16344340	2005-12-01	M
Alzheimer disease	PSEN1	235	14q24.3	Presenilin-1 (alzheimer disease 3)	Cys-Ser	NULL	NULL	Cys92Ser	275G>C	275GtoC | C92S	rs63751141	14	2003	14623725	2003-12-08	M
Alzheimer disease	PSEN1	235	14q24.3	Presenilin-1 (alzheimer disease 3)	Trp-Gly	NULL	NULL	Trp165Gly	493T>G	493TtoG | W165G	rs63751010	14	2000	NO ID	2001-06-05	M
Alzheimer disease	PSEN1	235	14q24.3	Presenilin-1 (alzheimer disease 3)	Trp-Cys	NULL	NULL	Trp165Cys	495G>C	495GtoC | W165C	rs63751484	14	1999	10441572	2000-04-01	M
Alzheimer disease	PSEN1	235	14q24.3	Presenilin-1 (alzheimer disease 3)	Cys-Arg	NULL	NULL	Cys263Arg	787T>C	787TtoC | C263R	rs63750543	14	1995	7585193	2000-04-01	M
Alzheimer disease	PSEN1	235	14q24.3	Presenilin-1 (alzheimer disease 3)	Cys-Tyr	NULL	NULL	Cys410Tyr	1229G>A	1229GtoA | C410Y	rs661	14	1995	7596406	2000-04-01	M
Alzheimer disease	PSEN1	235	14q24.3	Presenilin-1 (alzheimer disease 3)	Cys-Phe	NULL	NULL	Cys263Phe	788G>T	788GtoT | C263F	rs63751102	14	2003	12552037	2003-05-08	M
Alzheimer disease	PSEN1	235	14q24.3	Presenilin-1 (alzheimer disease 3)	Phe-Ser	NULL	NULL	Phe175Ser	524T>C	524TtoC | F175S	rs63750771	14	2002	12037434	2003-03-05	M
Alzheimer disease	PSEN1	235	14q24.3	Presenilin-1 (alzheimer disease 3)	Phe-Leu	NULL	NULL	Phe386Leu	1158C>A	1158CtoA | F386L	NULL	14	2014	24559647	2014-04-24	M
Alzheimer disease	PSEN1	235	14q24.3	Presenilin-1 (alzheimer disease 3)	Leu-Val	NULL	NULL	Leu250Val	748T>G	748TtoG | L250V	rs63750634	14	2003	12686406	2005-03-18	M
Alzheimer disease	PSEN1	235	14q24.3	Presenilin-1 (alzheimer disease 3)	Leu-Ser	NULL	NULL	Leu173Ser	518T>C	518TtoC | L173S	NULL	14	2009	20008660	2010-11-17	M
Alzheimer disease	PSEN1	235	14q24.3	Presenilin-1 (alzheimer disease 3)	Leu-Ser	NULL	NULL	Leu250Ser	749T>C	749TtoC | L250S	rs63751163	14	1996	8733749	2000-04-01	M
Alzheimer disease	PSEN1	235	14q24.3	Presenilin-1 (alzheimer disease 3)	Leu-Trp	NULL	NULL	Leu173Trp	518T>G	518TtoG | L173W	rs63750299	14	1999	10441572	2000-04-01	M
Alzheimer disease	PSEN1	235	14q24.3	Presenilin-1 (alzheimer disease 3)	Leu-Phe	NULL	NULL	Leu262Phe	786G>C	786GtoC | L262F	rs63750248	14	1997	9347932	2000-04-01	M
Alzheimer disease	PSEN1	235	14q24.3	Presenilin-1 (alzheimer disease 3)	Leu-Phe	NULL	NULL	Leu418Phe	1254G>T	1254GtoT | L418F	rs63751316	14	2001	11524469	2001-12-14	M
Alzheimer disease	PSEN1	235	14q24.3	Presenilin-1 (alzheimer disease 3)	Phe-Ile	NULL	NULL	Phe237Ile	709T>A	709TtoA | F237I	rs63750858	14	2001	11561050	2002-07-07	M
Alzheimer disease	PSEN1	235	14q24.3	Presenilin-1 (alzheimer disease 3)	Phe-Leu	NULL	NULL	Phe176Leu	526T>C	526TtoC | F176L	NULL	14	2013	23246540	2013-02-11	M
Alzheimer disease	PSEN1	235	14q24.3	Presenilin-1 (alzheimer disease 3)	Phe-Leu	NULL	NULL	Phe177Leu	529T>C	529TtoC | F177L	rs63749911	14	2001	11524469	2001-12-14	M
Alzheimer disease	PSEN1	235	14q24.3	Presenilin-1 (alzheimer disease 3)	Phe-Leu	NULL	NULL	Phe237Leu	709T>C	709TtoC | F237L	rs63750858	14	2003	12552037	2003-05-08	M
Alzheimer disease	PSEN1	235	14q24.3	Presenilin-1 (alzheimer disease 3)	Phe-Val	NULL	NULL	Phe105Val	313T>G	313TtoG | F105V	NULL	14	2010	20157243	2009-11-23	M
Alzheimer disease	PSEN1	235	14q24.3	Presenilin-1 (alzheimer disease 3)	Phe-Ser	NULL	NULL	Phe177Ser	530T>C	530TtoC | F177S	rs63749806	14	2001	11524469	2001-12-14	M
Alzheimer disease	PSEN1	235	14q24.3	Presenilin-1 (alzheimer disease 3)	Phe-Leu	NULL	NULL	Phe105Leu	315T>G	315TtoG | F105L	rs63750321	14	2000	10631141	2000-04-01	M
Alzheimer disease	PSEN1	235	14q24.3	Presenilin-1 (alzheimer disease 3)	Phe-Leu	NULL	NULL	Phe283Leu	849T>G	849TtoG | F283L	NULL	14	2013	23380992	2014-03-06	M
Alzheimer disease	PSEN1	235	14q24.3	Presenilin-1 (alzheimer disease 3)	NULL	NULL	NULL	IVS8 as G-A -1	869-1G>A	869minusrs1487542191GtoA	rs63750219	14	1998	9452052	2000-04-01	S
Alzheimer disease	PSEN1	235	14q24.3	Presenilin-1 (alzheimer disease 3)	NULL	NULL	NULL	IVS8 as G-T -1	869-1G>T	869minusrs1487542191GtoT	rs63750219	14	1995	8742474	2000-04-01	S
Alzheimer disease	PSEN1	235	14q24.3	Presenilin-1 (alzheimer disease 3)	NULL	NULL	NULL	(C-G) -244 to transcription initiation site	NULL	NULL	rs34086577	14	2000	10655540	2000-04-01	R
Alzheimer disease	PSEN1	235	14q24.3	Presenilin-1 (alzheimer disease 3)	NULL	NULL	NULL	(A-G) -2782 to transcription initiation site	NULL	NULL	rs562520783	14	2000	10655540	2000-04-01	R
Alzheimer disease	PSEN1	235	14q24.3	Presenilin-1 (alzheimer disease 3)	NULL	ATGGG^CAGCT_E5I5_gTACGTATGAG	NULL	del 1 bp non-coding DNA	338+1delG	338+1delG | 338+1del1 | 338+1del	rs63751475	14	1998	9443865	2000-04-01	D
Alzheimer disease	PSEN1	235	14q24.3	Presenilin-1 (alzheimer disease 3)	NULL	CAAGCAT^GTGatcatgCTCTTTGTCC	NULL	del 6 bp codon 83	247_252delATCATG	247_252delATCATG | 247_252del6 | 247_252del	rs63750307	14	2001	11084029	2001-08-07	D
Alzheimer disease	PSEN1	235	14q24.3	Presenilin-1 (alzheimer disease 3)	NULL	CCATGCC^TGGcttATTATATCAT	NULL	del 3 bp codon 166	496_498delCTT	496_498delCTT | 496_498del3 | 496_498del	rs63751458	14	2007	17594345	2008-03-10	D
Alzheimer disease	PSEN1	235	14q24.3	Presenilin-1 (alzheimer disease 3)	NULL	CCTGG^CTTATtatATCATCTCTA	NULL	del 3 bp codon 167	501_503delTAT	501_503delTAT | 501_503del3 | 501_503del	rs63750879	14	2003	12552037	2003-05-08	D
Alzheimer disease	PSEN1	235	14q24.3	Presenilin-1 (alzheimer disease 3)	NULL	GAGCAAT^ACTgtacgtagccag_E4I4_GTACAGTGTC	NULL	del 12 bp codon 26	80_87+4delGTAGCCAGGTAC	80_87+4delGTAGCCAGGTAC | 80_87+4del12 | 80_87+4del	NULL	14	1996	8538334	2002-10-02	D
Alzheimer disease	PSEN1	235	14q24.3	Presenilin-1 (alzheimer disease 3)	NULL	NULL	CTGTAT^AAATttatatACAGGTGCTA	ins 6 bp codon 156	466_467insTTATAT	466_467insTTATAT | 466_467ins6 | 466_467ins	rs63750631	14	2001	11524469	2001-12-14	I
Alzheimer disease	PSEN1	235	14q24.3	Presenilin-1 (alzheimer disease 3)	NULL	NULL	GGCCT^CATCGtcgCTCTACACCT	ins 3 bp codon 352	1053_1055dupTCG	1053_1055dupTCG | 1053_1055dup3 | 1053_1055dup	rs63750762	14	2001	11524469	2001-12-14	I
Alzheimer disease	PSEN1	235	14q24.3	Presenilin-1 (alzheimer disease 3)	NULL	NULL	GTGCTTACCTtggaattttgtgctgttgGGAATTTTGT	ins 18 bp non-coding DNA	NULL	NULL	NULL	NULL	2006	16941492	2006-10-17	I
Alzheimer disease	PSEN1	235	14q24.3	Presenilin-1 (alzheimer disease 3)	NULL	AGCATTG^CCAgcTCTTCCAATC	tg	del 2 bp / ins 2 bp codon 434	1300_1301delGCinsTG	1300_1301delGCinsTG | 1300_1301del2ins2 | 1300_1301delins	rs281875357	14	2000	11030797	2002-04-10	X
Alzheimer disease	PSEN1	235	14q24.3	Presenilin-1 (alzheimer disease 3)	NULL	TTCTTTTCTAg_I6E7_gTC^ATCCATGC	tt	del 2 bp / ins 2 bp non-coding DNA	481-1_481delGGinsTT	481-1_481delGGinsTT | 481-1_481del2ins2 | 481-1_481delins	NULL	14	2002	12037434	2003-03-05	X
Alzheimer disease	PSEN1	235	14q24.3	Presenilin-1 (alzheimer disease 3)	NULL	NULL	NULL	deletion 4555 bp incl. ex. 9	NULL	NULL	NULL	NULL	1999	10502791	2000-07-04	G
Alzheimer disease	PSEN1	235	14q24.3	Presenilin-1 (alzheimer disease 3)	NULL	NULL	NULL	deletion 5.9 kb, incl. ex. 9	NULL	NULL	NULL	NULL	2001	11198283	2001-06-05	G
Alzheimer disease	PSEN1	235	14q24.3	Presenilin-1 (alzheimer disease 3)	NULL	NULL	NULL	deletion ex. 10	NULL	NULL	NULL	NULL	2000	10970053	2001-12-14	G
Alzheimer disease	PSEN1	235	14q24.3	Presenilin-1 (alzheimer disease 3)	NULL	NULL	NULL	deletion ex. 8	NULL	NULL	NULL	NULL	2010	20634584	2011-02-15	G
Alzheimer disease with epilepsy and frontotemporal atrophy	PSEN1	235	14q24.3	Presenilin-1 (alzheimer disease 3)	Arg-Trp	NULL	NULL	Arg377Trp	1129A>T	1129AtoT | R377W	NULL	14	2011	21822699	2011-08-12	M
Alzheimer disease, association with	PSEN1	235	14q24.3	Presenilin-1 (alzheimer disease 3)	Glu-Gly	NULL	NULL	Glu318Gly	953A>G	953AtoG | E318G	rs17125721	14	1996	8773614	2000-04-01	M
Alzheimer disease, association with	PSEN1	235	14q24.3	Presenilin-1 (alzheimer disease 3)	NULL	NULL	NULL	(C-T) -12 to transcription initiation site	NULL	NULL	rs1800839	14	2001	11389157	2003-06-10	R
Alzheimer disease, ataxic variant	PSEN1	235	14q24.3	Presenilin-1 (alzheimer disease 3)	Pro-Ala	NULL	NULL	Pro117Ala	349C>G	349CtoG | P117A	NULL	14	2007	18024701	2008-05-01	M
Alzheimer disease, autosomal dominant	PSEN1	235	14q24.3	Presenilin-1 (alzheimer disease 3)	Ala-Gly	NULL	NULL	Ala260Gly	779C>G	779CtoG | A260G	NULL	14	2014	24928124	2014-08-27	M
Alzheimer disease, autosomal dominant	PSEN1	235	14q24.3	Presenilin-1 (alzheimer disease 3)	Val-Ile	NULL	NULL	Val261Ile	781G>A	781GtoA | V261I	NULL	14	2014	24928124	2014-08-27	M
Alzheimer disease, autosomal dominant	PSEN1	235	14q24.3	Presenilin-1 (alzheimer disease 3)	Tyr-His	NULL	NULL	Tyr288His	862T>C	862TtoC | Y288H	NULL	14	2014	24928124	2014-08-27	M
Alzheimer disease, autosomal dominant	PSEN1	235	14q24.3	Presenilin-1 (alzheimer disease 3)	Ser-Ala	NULL	NULL	Ser132Ala	394T>G	394TtoG | S132A	rs200937800	14	2014	24928124	2014-08-27	M
Alzheimer disease, early onset	PSEN1	235	14q24.3	Presenilin-1 (alzheimer disease 3)	Thr-Pro	NULL	NULL	Thr245Pro	733A>C	733AtoC | T245P	rs63750888	14	2006	16469444	2006-11-01	M
Alzheimer disease, early onset	PSEN1	235	14q24.3	Presenilin-1 (alzheimer disease 3)	Arg-Ser	NULL	NULL	Arg278Ser	834A>C	834AtoC | R278S	rs63750524	14	2007	17507029	2007-12-01	M
Alzheimer disease, early onset	PSEN1	235	14q24.3	Presenilin-1 (alzheimer disease 3)	Ser-Arg	NULL	NULL	Ser230Arg	690T>G	690TtoG | S230R	NULL	14	2014	24880964	2014-07-22	M
Alzheimer disease, early onset	PSEN1	235	14q24.3	Presenilin-1 (alzheimer disease 3)	Ser-Ile	NULL	NULL	Ser230Ile	689G>T	689GtoT | S230I	NULL	14	2012	22475797	2012-08-14	M
Alzheimer disease, early onset	PSEN1	235	14q24.3	Presenilin-1 (alzheimer disease 3)	Ile-Phe	NULL	NULL	Ile202Phe	604A>T	604AtoT | I202F	NULL	14	2010	21144619	2011-01-18	M
Alzheimer disease, early onset	PSEN1	235	14q24.3	Presenilin-1 (alzheimer disease 3)	Met-Ile	NULL	NULL	Met233Ile	699G>A	699GtoA | M233I	NULL	14	2012	22475797	2012-08-14	M
Alzheimer disease, early onset	PSEN1	235	14q24.3	Presenilin-1 (alzheimer disease 3)	Met-Ile	NULL	NULL	Met139Ile	417G>C	417GtoC | M139I	NULL	14	2010	20213228	2010-03-19	M
Alzheimer disease, early onset	PSEN1	235	14q24.3	Presenilin-1 (alzheimer disease 3)	Ile-Asn	NULL	NULL	Ile143Asn	428T>A	428TtoA | I143N	rs63750004	14	2005	16033913	2005-11-23	M
Alzheimer disease, early onset	PSEN1	235	14q24.3	Presenilin-1 (alzheimer disease 3)	His-Tyr	NULL	NULL	His214Tyr	640C>T	640CtoT | H214Y	rs63751003	14	2005	16033913	2005-11-23	M
Alzheimer disease, early onset	PSEN1	235	14q24.3	Presenilin-1 (alzheimer disease 3)	His-Pro	NULL	NULL	His163Pro	488A>C	488AtoC | H163P	NULL	14	2012	23046926	2012-10-23	M
Alzheimer disease, early onset	PSEN1	235	14q24.3	Presenilin-1 (alzheimer disease 3)	Arg-Cys	NULL	NULL	Arg352Cys	1054C>T	1054CtoT | R352C	NULL	14	2015	25595498	2015-03-17	M
Alzheimer disease, early onset	PSEN1	235	14q24.3	Presenilin-1 (alzheimer disease 3)	Arg-Gln	NULL	NULL	Arg108Gln	323G>A	323GtoA | R108Q	rs200646139	14	2012	22221884	2012-06-07	M
Alzheimer disease, early onset	PSEN1	235	14q24.3	Presenilin-1 (alzheimer disease 3)	Leu-His	NULL	NULL	Leu424His	1271T>A	1271TtoA | L424H	rs63751032	14	2005	16033913	2005-11-23	M
Alzheimer disease, early onset	PSEN1	235	14q24.3	Presenilin-1 (alzheimer disease 3)	Leu-Pro	NULL	NULL	Leu248Pro	743T>C	743TtoC | L248P	NULL	14	2014	24650794	2014-05-19	M
Alzheimer disease, early onset	PSEN1	235	14q24.3	Presenilin-1 (alzheimer disease 3)	Leu-Pro	NULL	NULL	Leu286Pro	857T>C	857TtoC | L286P	NULL	14	2007	18028191	2007-12-01	M
Alzheimer disease, early onset	PSEN1	235	14q24.3	Presenilin-1 (alzheimer disease 3)	Leu-Phe	NULL	NULL	Leu424Phe	1270C>T	1270CtoT | L424F	NULL	14	2006	ABST	2010-01-11	M
Alzheimer disease, early onset	PSEN1	235	14q24.3	Presenilin-1 (alzheimer disease 3)	Leu-Pro	NULL	NULL	Leu150Pro	449T>C	449TtoC | L150P	NULL	14	2012	22475797	2012-08-14	M
Alzheimer disease, early onset	PSEN1	235	14q24.3	Presenilin-1 (alzheimer disease 3)	Leu-Arg	NULL	NULL	Leu235Arg	704T>G	704TtoG | L235R	NULL	14	2011	21501661	2011-05-12	M
Alzheimer disease, early onset	PSEN1	235	14q24.3	Presenilin-1 (alzheimer disease 3)	Leu-His	NULL	NULL	Leu166His	497T>A	497TtoA | L166H	rs63750265	14	2005	16388371	2006-02-01	M
Alzheimer disease, early onset	PSEN1	235	14q24.3	Presenilin-1 (alzheimer disease 3)	Leu-Val	NULL	NULL	Leu166Val	496C>G	496CtoG | L166V	NULL	14	2014	24880964	2014-07-22	M
Alzheimer disease, early onset	PSEN1	235	14q24.3	Presenilin-1 (alzheimer disease 3)	Glu-Gly	NULL	NULL	Glu184Gly	551A>G	551AtoG | E184G	NULL	14	2012	22475797	2012-08-14	M
Alzheimer disease, early onset	PSEN1	235	14q24.3	Presenilin-1 (alzheimer disease 3)	Glu-Gly	NULL	NULL	Glu273Gly	818A>G	818AtoG | E273G	NULL	14	2012	22475797	2012-08-14	M
Alzheimer disease, early onset	PSEN1	235	14q24.3	Presenilin-1 (alzheimer disease 3)	Ala-Thr	NULL	NULL	Ala434Thr	1300G>A	1300GtoA | A434T	NULL	14	2014	24650794	2014-05-19	M
Alzheimer disease, early onset	PSEN1	235	14q24.3	Presenilin-1 (alzheimer disease 3)	Gly-Asp	NULL	NULL	Gly206Asp	617G>A	617GtoA | G206D	rs63750082	14	2005	16033913	2005-11-23	M
Alzheimer disease, early onset	PSEN1	235	14q24.3	Presenilin-1 (alzheimer disease 3)	Val-Phe	NULL	NULL	Val391Phe	1171G>T	1171GtoT | V391F	rs63751066	14	2005	16033913	2005-11-23	M
Alzheimer disease, early onset	PSEN1	235	14q24.3	Presenilin-1 (alzheimer disease 3)	Ser-Tyr	NULL	NULL	Ser212Tyr	635C>A	635CtoA | S212Y	NULL	14	2011	21094210	2010-12-06	M
Alzheimer disease, early onset	PSEN1	235	14q24.3	Presenilin-1 (alzheimer disease 3)	Phe-Ser	NULL	NULL	Phe386Ser	1157T>C	1157TtoC | F386S	rs63749860	14	2005	16033913	2005-11-23	M
Alzheimer disease, early onset	PSEN1	235	14q24.3	Presenilin-1 (alzheimer disease 3)	Leu-Phe	NULL	NULL	Leu173Phe	519G>T	519GtoT | L173F	NULL	14	2012	22906081	2012-08-23	M
Alzheimer disease, early onset	PSEN1	235	14q24.3	Presenilin-1 (alzheimer disease 3)	Leu-Phe	NULL	NULL	Leu250Phe	750G>T	750GtoT | L250F	NULL	14	2010	20481270	2010-07-01	M
Alzheimer disease, early onset	PSEN1	235	14q24.3	Presenilin-1 (alzheimer disease 3)	Phe-Ile	NULL	NULL	Phe105Ile	313T>A	313TtoA | F105I	rs63750325	14	2005	16033913	2006-02-01	M
Alzheimer disease, early onset	PSEN1	235	14q24.3	Presenilin-1 (alzheimer disease 3)	Phe-Cys	NULL	NULL	Phe105Cys	314T>G	314TtoG | F105C	NULL	14	2014	24650794	2014-05-19	M
Alzheimer disease, early onset	PSEN1	235	14q24.3	Presenilin-1 (alzheimer disease 3)	NULL	GGAGCAC^AACgacAGACGGAGCC	NULL	del 3 bp codon 40	118_120delGAC	118_120delGAC | 118_120del3 | 118_120del	NULL	14	2014	24463146	2014-03-10	D
Alzheimer disease, early onset	PSEN1	235	14q24.3	Presenilin-1 (alzheimer disease 3)	NULL	TTATT^ATATCatcTCTATTGTTG	NULL	del 3 bp codon 169	507_509delATC	507_509delATC | 507_509del3 | 507_509del	NULL	14	2009	19853643	2009-11-26	D
Alzheimer disease, early onset	PSEN1	235	14q24.3	Presenilin-1 (alzheimer disease 3)	NULL	NULL	TTTTAG_I10E11_GGGGgA^GTAAAACTT	ins 1 bp codon 377	1133dupG	1133dupG | 1133dup1 | 1133dup	NULL	14	2014	24704512	2014-05-14	I
Alzheimer disease, early onset & presenile dementia	PSEN1	235	14q24.3	Presenilin-1 (alzheimer disease 3)	Leu-Phe	NULL	NULL	Leu173Phe	519G>C	519GtoC | L173F	NULL	14	2009	19280102	2009-08-13	M
Alzheimer disease, early onset & spastic paraparesis	PSEN1	235	14q24.3	Presenilin-1 (alzheimer disease 3)	Gln-Arg	NULL	NULL	Gln223Arg	668A>G	668AtoG | Q223R	NULL	14	2010	19912322	2010-03-15	M
Alzheimer disease, early onset & spastic paraparesis	PSEN1	235	14q24.3	Presenilin-1 (alzheimer disease 3)	Leu-Arg	NULL	NULL	Leu286Arg	857T>G	857TtoG | L286R	NULL	14	2009	ABST	2010-01-11	M
Alzheimer disease, early onset & spastic paraparesis	PSEN1	235	14q24.3	Presenilin-1 (alzheimer disease 3)	Val-Leu	NULL	NULL	Val261Leu	781G>C	781GtoC | V261L	NULL	14	2008	18637955	2008-08-01	M
Alzheimer disease, early-onset	PSEN1	235	14q24.3	Presenilin-1 (alzheimer disease 3)	Tyr-Phe	NULL	NULL	Tyr159Phe	476A>T	476AtoT | Y159F	NULL	14	2012	23123781	2013-01-08	M
Alzheimer disease, early-onset	PSEN1	235	14q24.3	Presenilin-1 (alzheimer disease 3)	NULL	TCTATTG^TTGctgTTCTTTTTTT	NULL	del 3 bp codon 174	520_522delCTG	520_522delCTG | 520_522del3 | 520_522del	NULL	14	2013	23583593	2013-07-11	D
Alzheimer disease, early-onset, with cerebellar ataxia	PSEN1	235	14q24.3	Presenilin-1 (alzheimer disease 3)	Thr-Pro	NULL	NULL	Thr147Pro	439A>C	439AtoC | T147P	NULL	14	2014	24718101	2014-05-21	M
Alzheimer disease, late-onset	PSEN1	235	14q24.3	Presenilin-1 (alzheimer disease 3)	Ile-Thr	NULL	NULL	Ile168Thr	503T>C	503TtoC | I168T	NULL	14	2014	25104557	2014-12-01	M
Alzheimer disease, late-onset, protection, association	PSEN1	235	14q24.3	Presenilin-1 (alzheimer disease 3)	NULL	NULL	NULL	IVS8 ds T-G +16	NULL	NULL	rs165932	NULL	1996	8596269	2004-04-15	S
Alzheimer disease	APP	73	21q21.2	Amyloid beta precursor protein	Lys-Asn	NULL	NULL	Lys687Asn	2061A>T	2061AtoT | K687N	NULL	21	2012	22514144	2012-11-08	M
Alzheimer disease	APP	73	21q21.2	Amyloid beta precursor protein	Lys-Asn	NULL	NULL	Lys724Asn	2172G>C	2172GtoC | K724N	rs63750151	21	2006	16917905	2006-09-01	M
Alzheimer disease	APP	73	21q21.2	Amyloid beta precursor protein	Asn-Tyr	NULL	NULL	Asn660Tyr	1978A>T	1978AtoT | N660Y	NULL	21	2012	22312439	2012-02-06	M
Alzheimer disease	APP	73	21q21.2	Amyloid beta precursor protein	Thr-Ile	NULL	NULL	Thr714Ile	2141C>T	2141CtoT | T714I	rs63750973	21	2000	11063718	2000-12-08	M
Alzheimer disease	APP	73	21q21.2	Amyloid beta precursor protein	Thr-Ala	NULL	NULL	Thr714Ala	2140A>G	2140AtoG | T714A	rs63750643	21	2002	12034808	2002-08-05	M
Alzheimer disease	APP	73	21q21.2	Amyloid beta precursor protein	Thr-Asn	NULL	NULL	Thr719Asn	2156C>A	2156CtoA | T719N	NULL	21	2013	23380992	2014-03-06	M
Alzheimer disease	APP	73	21q21.2	Amyloid beta precursor protein	Thr-Pro	NULL	NULL	Thr719Pro	2155A>C	2155AtoC | T719P	NULL	21	2009	19584443	2009-08-24	M
Alzheimer disease	APP	73	21q21.2	Amyloid beta precursor protein	Ile-Thr	NULL	NULL	Ile716Thr	2147T>C	2147TtoC | I716T	rs63750851	21	2002	12392798	2005-03-18	M
Alzheimer disease	APP	73	21q21.2	Amyloid beta precursor protein	Ile-Leu	NULL	NULL	Ile718Leu	2152A>C	2152AtoC | I718L	NULL	21	2009	19097908	2009-03-30	M
Alzheimer disease	APP	73	21q21.2	Amyloid beta precursor protein	Ile-Val	NULL	NULL	Ile716Val	2146A>G	2146AtoG | I716V	rs63750399	21	1997	9328472	2000-04-01	M
Alzheimer disease	APP	73	21q21.2	Amyloid beta precursor protein	Ile-Phe	NULL	NULL	Ile716Phe	2146A>T	2146AtoT | I716F	NULL	21	2010	18667258	2008-08-01	M
Alzheimer disease	APP	73	21q21.2	Amyloid beta precursor protein	His-Arg	NULL	NULL	His677Arg	2030A>G	2030AtoG | H677R	rs63749953	21	2003	12552037	2003-05-08	M
Alzheimer disease	APP	73	21q21.2	Amyloid beta precursor protein	Leu-Pro	NULL	NULL	Leu723Pro	2168T>C	2168TtoC | L723P	rs63751122	21	2000	10665499	2000-04-01	M
Alzheimer disease	APP	73	21q21.2	Amyloid beta precursor protein	Glu-Lys	NULL	NULL	Glu682Lys	2044G>A	2044GtoA | E682K	NULL	21	2008	18608129	2010-02-09	M
Alzheimer disease	APP	73	21q21.2	Amyloid beta precursor protein	Glu-Gln	NULL	NULL	Glu693Gln	2077G>C	2077GtoC | E693Q	rs63750579	21	1990	2111584	2000-04-01	M
Alzheimer disease	APP	73	21q21.2	Amyloid beta precursor protein	Glu-Gly	NULL	NULL	Glu693Gly	2078A>G	2078AtoG | E693G	rs63751039	21	1992	1415269	2000-04-01	M
Alzheimer disease	APP	73	21q21.2	Amyloid beta precursor protein	Asp-Asn	NULL	NULL	Asp678Asn	2032G>A	2032GtoA | D678N	rs63750064	21	2004	15201367	2005-03-18	M
Alzheimer disease	APP	73	21q21.2	Amyloid beta precursor protein	Asp-His	NULL	NULL	Asp678His	2032G>C	2032GtoC | D678H	NULL	21	2012	22558227	2012-05-15	M
Alzheimer disease	APP	73	21q21.2	Amyloid beta precursor protein	Glu-Asp	NULL	NULL	Glu665Asp	1995G>C	1995GtoC | E665D	rs63750363	21	1994	8154870	2000-04-01	M
Alzheimer disease	APP	73	21q21.2	Amyloid beta precursor protein	Ala-Gly	NULL	NULL	Ala692Gly	2075C>G	2075CtoG | A692G	rs63750671	21	1992	1303239	2000-04-01	M
Alzheimer disease	APP	73	21q21.2	Amyloid beta precursor protein	Ala-Val	NULL	NULL	Ala673Val	2018C>T	2018CtoT | A673V	rs193922916	21	2009	19286555	2009-03-18	M
Alzheimer disease	APP	73	21q21.2	Amyloid beta precursor protein	Ala-Thr	NULL	NULL	Ala713Thr	2137G>A	2137GtoA | A713T	rs63750066	21	1992	1303275	2000-04-01	M
Alzheimer disease	APP	73	21q21.2	Amyloid beta precursor protein	Ala-Ser	NULL	NULL	Ala741Ser	2221G>T	2221GtoT | A741S	NULL	21	2013	23990795	2013-12-03	M
Alzheimer disease	APP	73	21q21.2	Amyloid beta precursor protein	Val-Ile	NULL	NULL	Val717Ile	2149G>A	2149GtoA | V717I	rs63750264	21	1991	1671712	2000-04-01	M
Alzheimer disease	APP	73	21q21.2	Amyloid beta precursor protein	Val-Leu	NULL	NULL	Val717Leu	2149G>C	2149GtoC | V717L	rs63750264	21	2000	10867787	2001-06-05	M
Alzheimer disease	APP	73	21q21.2	Amyloid beta precursor protein	Val-Gly	NULL	NULL	Val717Gly	2150T>G	2150TtoG | V717G	rs63749964	21	1991	1944558	2000-04-01	M
Alzheimer disease	APP	73	21q21.2	Amyloid beta precursor protein	Val-Phe	NULL	NULL	Val717Phe	2149G>T	2149GtoT | V717F	rs63750264	21	1991	1925564	2000-04-01	M
Alzheimer disease	APP	73	21q21.2	Amyloid beta precursor protein	Val-Met	NULL	NULL	Val340Met	1018G>A	1018GtoA | V340M	NULL	21	2014	25333068	2014-10-21	M
Alzheimer disease	APP	73	21q21.2	Amyloid beta precursor protein	Val-Met	NULL	NULL	Val715Met	2143G>A	2143GtoA | V715M	rs63750734	21	1999	10441572	2000-04-01	M
Alzheimer disease	APP	73	21q21.2	Amyloid beta precursor protein	Val-Ala	NULL	NULL	Val715Ala	2144T>C	2144TtoC | V715A	rs63750868	21	2001	11487570	2002-08-05	M
Alzheimer disease	APP	73	21q21.2	Amyloid beta precursor protein	Val-Gly	NULL	NULL	Val287Gly	860T>G	860TtoG | V287G	NULL	21	2013	23990795	2013-12-03	M
Alzheimer disease	APP	73	21q21.2	Amyloid beta precursor protein	Val-Gly	NULL	NULL	Val710Gly	2129T>G	2129TtoG | V710G	NULL	21	2009	19097908	2009-03-30	M
Alzheimer disease	APP	73	21q21.2	Amyloid beta precursor protein	Leu-Ser	NULL	NULL	Leu720Ser	2159T>C	2159TtoC | L720S	NULL	21	2009	19097908	2009-03-30	M
Alzheimer disease	APP	73	21q21.2	Amyloid beta precursor protein	NULL	NULL	NULL	(C-T) -426 to transcription initiation site	NULL	NULL	rs139885956	21	2006	16685645	2006-06-16	R
Alzheimer disease	APP	73	21q21.2	Amyloid beta precursor protein	NULL	NULL	NULL	(C-G) -316 to transcription initiation site	NULL	NULL	rs539645405	21	2006	16685645	2006-06-16	R
Alzheimer disease	APP	73	21q21.2	Amyloid beta precursor protein	NULL	NULL	NULL	(G-A) -1697 to transcription initiation site	NULL	NULL	rs113926273	21	2006	16685645	2006-06-16	R
Alzheimer disease	APP	73	21q21.2	Amyloid beta precursor protein	NULL	NULL	NULL	(G-A) -318 to transcription initiation site	NULL	NULL	NULL	21	2006	16685645	2006-06-16	R
Alzheimer disease	APP	73	21q21.2	Amyloid beta precursor protein	NULL	NULL	NULL	(C-A) -65 to transcription initiation site	NULL	NULL	NULL	21	2006	16685645	2006-06-16	R
Alzheimer disease	APP	73	21q21.2	Amyloid beta precursor protein	NULL	NULL	NULL	(G-A) -481 to transcription initiation site	NULL	NULL	rs187510057	21	2006	16685645	2006-06-16	R
Alzheimer disease	APP	73	21q21.2	Amyloid beta precursor protein	NULL	GTGGTG^GAG_E17I17_GtAGGTAAACTT	NULL	del 1 bp non-coding DNA	2211+2delT	2211+2delT | 2211+2del1 | 2211+2del	NULL	21	2014	24627227	2014-06-10	D
Alzheimer disease	APP	73	21q21.2	Amyloid beta precursor protein	NULL	GTTCTTT^GCAgaaGATGTGGGTT	NULL	del 3 bp codon 693	2079_2081delAGA	2079_2081delAGA | 2079_2081del3 | 2079_2081del	NULL	21	2008	18300294	2008-06-11	D
Alzheimer disease	APP	73	21q21.2	Amyloid beta precursor protein	NULL	CTGAA^GTGAAgaTGGATGCAGA	tc	del 2 bp / ins 2 bp codon 670	2010_2011delGAinsTC	2010_2011delGAinsTC | 2010_2011del2ins2 | 2010_2011delins	rs281865161	21	1992	1302033	2000-04-01	X
Alzheimer disease	APP	73	21q21.2	Amyloid beta precursor protein	NULL	NULL	NULL	insertion 0.55 Mb incl. entire gene	NULL	NULL	NULL	NULL	2008	19047566	2008-12-09	N
Alzheimer disease	APP	73	21q21.2	Amyloid beta precursor protein	NULL	NULL	NULL	insertion ~1 Mb incl. entire gene	NULL	NULL	NULL	NULL	2009	19684239	2009-09-09	N
Alzheimer disease	APP	73	21q21.2	Amyloid beta precursor protein	NULL	NULL	NULL	insertion ~400 kb incl. entire gene	NULL	NULL	NULL	NULL	2009	19684239	2009-09-09	N
Alzheimer disease	APP	73	21q21.2	Amyloid beta precursor protein	NULL	NULL	NULL	insertion <1.09Mb incl entire gene	NULL	NULL	NULL	NULL	2011	22044463	2011-11-07	N
Alzheimer disease	APP	73	21q21.2	Amyloid beta precursor protein	NULL	NULL	NULL	insertion ~0.38Mb incl entire gene	NULL	NULL	NULL	NULL	2012	22491860	2012-05-09	N
Alzheimer disease	APP	73	21q21.2	Amyloid beta precursor protein	NULL	NULL	NULL	insertion ~3.4Mb incl entire gene & 6 others	NULL	NULL	NULL	NULL	2012	22491860	2012-05-09	N
Alzheimer disease	APP	73	21q21.2	Amyloid beta precursor protein	NULL	NULL	NULL	insertion 3465 kb incl. entire gene	NULL	NULL	NULL	NULL	2014	23752245	2013-07-02	N
Alzheimer disease	APP	73	21q21.2	Amyloid beta precursor protein	NULL	NULL	NULL	insertion 3478.8 kb incl. entire gene	NULL	NULL	NULL	NULL	2014	23752245	2013-07-02	N
Alzheimer disease	APP	73	21q21.2	Amyloid beta precursor protein	NULL	NULL	NULL	insertion 3479.4 kb incl. entire gene	NULL	NULL	NULL	NULL	2014	23752245	2013-07-02	N
Alzheimer disease	APP	73	21q21.2	Amyloid beta precursor protein	NULL	NULL	NULL	insertion 3482 kb incl. entire gene	NULL	NULL	NULL	NULL	2014	23752245	2013-07-02	N
Alzheimer disease	APP	73	21q21.2	Amyloid beta precursor protein	NULL	NULL	NULL	insertion 380 kb incl. entire gene	NULL	NULL	NULL	NULL	2014	23752245	2013-07-02	N
Alzheimer disease	APP	73	21q21.2	Amyloid beta precursor protein	NULL	NULL	NULL	insertion 398 kb incl. entire gene	NULL	NULL	NULL	NULL	2014	23752245	2013-07-02	N
Alzheimer disease with cerebral amyloid angiopathy	APP	73	21q21.2	Amyloid beta precursor protein	NULL	NULL	NULL	insertion 0.58 Mb incl. entire gene	NULL	NULL	NULL	NULL	2006	16369530	2006-01-05	N
Alzheimer disease with cerebral amyloid angiopathy	APP	73	21q21.2	Amyloid beta precursor protein	NULL	NULL	NULL	insertion 0.78 Mb incl. entire gene	NULL	NULL	NULL	NULL	2006	16369530	2006-01-05	N
Alzheimer disease with cerebral amyloid angiopathy	APP	73	21q21.2	Amyloid beta precursor protein	NULL	NULL	NULL	insertion 1.98 Mb incl. entire gene	NULL	NULL	NULL	NULL	2006	16369530	2006-01-05	N
Alzheimer disease with cerebral amyloid angiopathy	APP	73	21q21.2	Amyloid beta precursor protein	NULL	NULL	NULL	insertion 3.96 Mb incl. entire gene	NULL	NULL	NULL	NULL	2006	16369530	2006-01-05	N
Alzheimer disease with cerebral amyloid angiopathy	APP	73	21q21.2	Amyloid beta precursor protein	NULL	NULL	NULL	insertion 6.37 Mb incl. entire gene	NULL	NULL	NULL	NULL	2006	16369530	2006-01-05	N
Alzheimer disease with cerebral amyloid angiopathy	APP	73	21q21.2	Amyloid beta precursor protein	NULL	NULL	NULL	insertion <0.7 Mb, entire gene+promoter	NULL	NULL	NULL	NULL	2006	16921174	2007-06-12	N
Alzheimer disease with cerebral amyloid angiopathy	APP	73	21q21.2	Amyloid beta precursor protein	NULL	NULL	NULL	insertion >0.55 Mb incl. entire gene	NULL	NULL	NULL	NULL	2007	17442758	2007-11-26	N
Alzheimer disease with cerebral amyloid angiopathy	APP	73	21q21.2	Amyloid beta precursor protein	NULL	NULL	NULL	insertion 0.59 Mb incl. entire gene + JAM2, ATP5J and GABPA	NULL	NULL	NULL	NULL	2012	22008262	2012-06-14	N
Alzheimer disease, association with	APP	73	21q21.2	Amyloid beta precursor protein	NULL	NULL	NULL	(G-C) -3049 to transcription initiation site	NULL	NULL	rs463946	21	2007	17325276	2007-03-22	R
Alzheimer disease, autosomal dominant	APP	73	21q21.2	Amyloid beta precursor protein	Leu-Arg	NULL	NULL	Leu723Arg	2168T>G	2168TtoG | L723R	NULL	21	2014	24928124	2014-08-27	M
Alzheimer disease, early onset	APP	73	21q21.2	Amyloid beta precursor protein	Lys-Met	NULL	NULL	Lys724Met	2171A>T	2171AtoT | K724M	NULL	21	2014	25018108	2014-10-03	M
Alzheimer disease, early onset	APP	73	21q21.2	Amyloid beta precursor protein	NULL	NULL	NULL	insertion 0.83 Mb incl. entire gene	NULL	NULL	NULL	NULL	2012	22475797	2012-08-14	N
Alzheimer disease, early onset	APP	73	21q21.2	Amyloid beta precursor protein	NULL	NULL	NULL	insertion 1.18 Mb incl. entire gene	NULL	NULL	NULL	NULL	2012	22475797	2012-08-14	N
Alzheimer disease, early onset	APP	73	21q21.2	Amyloid beta precursor protein	NULL	NULL	NULL	insertion 1.6 Mb incl. entire gene	NULL	NULL	NULL	NULL	2012	22475797	2012-08-14	N
Alzheimer disease, early onset	APP	73	21q21.2	Amyloid beta precursor protein	NULL	NULL	NULL	insertion 14.2 Mb incl. entire gene	NULL	NULL	NULL	NULL	2012	22475797	2012-08-14	N
Alzheimer disease, early onset	APP	73	21q21.2	Amyloid beta precursor protein	NULL	NULL	NULL	insertion 14.7 Mb incl. entire gene	NULL	NULL	NULL	NULL	2012	22475797	2012-08-14	N
Alzheimer disease, early onset	APP	73	21q21.2	Amyloid beta precursor protein	NULL	NULL	NULL	insertion 6 Mb incl. entire gene	NULL	NULL	NULL	NULL	2012	22475797	2012-08-14	N
Alzheimer disease, early onset	APP	73	21q21.2	Amyloid beta precursor protein	NULL	NULL	NULL	insertion 9.7 Mb incl. entire gene	NULL	NULL	NULL	NULL	2012	22475797	2012-08-14	N
Alzheimer disease, protection against	APP	73	21q21.2	Amyloid beta precursor protein	Ala-Thr	NULL	NULL	Ala673Thr	2017G>A	2017GtoA | A673T	rs63750847	21	2012	22801501	2012-07-13	M
Alzheimer disease	PSEN2	37	1q31-q42	Presenilin-2 (alzheimer disease 4)	Lys-Arg	NULL	NULL	Lys82Arg	245A>G	245AtoG | K82R	NULL	1	2014	25323700	2014-11-25	M
Alzheimer disease	PSEN2	37	1q31-q42	Presenilin-2 (alzheimer disease 4)	Asn-Ile	NULL	NULL	Asn141Ile	422A>T	422AtoT | N141I	rs63750215	1	1995	7651536	2000-04-01	M
Alzheimer disease	PSEN2	37	1q31-q42	Presenilin-2 (alzheimer disease 4)	Thr-Ser	NULL	NULL	Thr402Ser	1204A>T	1204AtoT | T402S	NULL	1	2013	23990795	2013-12-03	M
Alzheimer disease	PSEN2	37	1q31-q42	Presenilin-2 (alzheimer disease 4)	Thr-Arg	NULL	NULL	Thr122Arg	365C>G	365CtoG | T122R	rs28936380	1	2003	14681895	2004-02-05	M
Alzheimer disease	PSEN2	37	1q31-q42	Presenilin-2 (alzheimer disease 4)	Thr-Met	NULL	NULL	Thr301Met	902C>T	902CtoT | T301M	rs144277432	1	2004	15258222	2006-06-01	M
Alzheimer disease	PSEN2	37	1q31-q42	Presenilin-2 (alzheimer disease 4)	Thr-Met	NULL	NULL	Thr421Met	1262C>T	1262CtoT | T421M	NULL	1	2014	24559647	2014-04-24	M
Alzheimer disease	PSEN2	37	1q31-q42	Presenilin-2 (alzheimer disease 4)	Thr-Met	NULL	NULL	Thr430Met	1289C>T	1289CtoT | T430M	rs63750666	1	2002	12433263	2003-03-05	M
Alzheimer disease	PSEN2	37	1q31-q42	Presenilin-2 (alzheimer disease 4)	Thr-Pro	NULL	NULL	Thr122Pro	364A>C	364AtoC | T122P	rs63749851	1	2000	10631141	2000-04-01	M
Alzheimer disease	PSEN2	37	1q31-q42	Presenilin-2 (alzheimer disease 4)	Thr-Pro	NULL	NULL	Thr380Pro	1138A>C	1138AtoC | T380P	NULL	1	2013	23990795	2013-12-03	M
Alzheimer disease	PSEN2	37	1q31-q42	Presenilin-2 (alzheimer disease 4)	Met-Ile	NULL	NULL	Met239Ile	717G>A	717GtoA | M239I	rs63749884	1	2000	10631141	2000-04-01	M
Alzheimer disease	PSEN2	37	1q31-q42	Presenilin-2 (alzheimer disease 4)	Met-Val	NULL	NULL	Met174Val	520A>G	520AtoG | M174V	rs61757781	1	2010	18667258	2008-08-01	M
Alzheimer disease	PSEN2	37	1q31-q42	Presenilin-2 (alzheimer disease 4)	Met-Val	NULL	NULL	Met239Val	715A>G	715AtoG | M239V	rs28936379	1	1995	7651536	2000-04-01	M
Alzheimer disease	PSEN2	37	1q31-q42	Presenilin-2 (alzheimer disease 4)	Gln-Leu	NULL	NULL	Gln228Leu	683A>T	683AtoT | Q228L	rs63750880	1	2003	14769392	2005-03-18	M
Alzheimer disease	PSEN2	37	1q31-q42	Presenilin-2 (alzheimer disease 4)	His-Asn	NULL	NULL	His169Asn	505C>A	505CtoA | H169N	NULL	1	2014	25323700	2014-11-25	M
Alzheimer disease	PSEN2	37	1q31-q42	Presenilin-2 (alzheimer disease 4)	Arg-His	NULL	NULL	Arg62His	185G>A	185GtoA | R62H	rs58973334	1	1998	9384602	2000-04-01	M
Alzheimer disease	PSEN2	37	1q31-q42	Presenilin-2 (alzheimer disease 4)	Arg-Trp	NULL	NULL	Arg71Trp	211C>T	211CtoT | R71W	rs140501902	1	2008	18667258	2008-02-01	M
Alzheimer disease	PSEN2	37	1q31-q42	Presenilin-2 (alzheimer disease 4)	Asp-Ala	NULL	NULL	Asp439Ala	1316A>C	1316AtoC | D439A	rs63750110	1	2001	11723295	2002-06-11	M
Alzheimer disease	PSEN2	37	1q31-q42	Presenilin-2 (alzheimer disease 4)	Glu-Gly	NULL	NULL	Glu350Gly	1049A>G	1049AtoG | E350G	rs78420366	1	2013	23990795	2013-12-03	M
Alzheimer disease	PSEN2	37	1q31-q42	Presenilin-2 (alzheimer disease 4)	Ala-Ser	NULL	NULL	Ala379Ser	1135G>T	1135GtoT | A379S	NULL	1	2013	23990795	2013-12-03	M
Alzheimer disease	PSEN2	37	1q31-q42	Presenilin-2 (alzheimer disease 4)	Gly-Ser	NULL	NULL	Gly303Ser	907G>A	907GtoA | G303S	NULL	1	2013	23990795	2013-12-03	M
Alzheimer disease	PSEN2	37	1q31-q42	Presenilin-2 (alzheimer disease 4)	Val-Ile	NULL	NULL	Val148Ile	442G>A	442GtoA | V148I	rs63750812	1	1998	10732806	2001-06-05	M
Alzheimer disease	PSEN2	37	1q31-q42	Presenilin-2 (alzheimer disease 4)	Val-Met	NULL	NULL	Val139Met	415G>A	415GtoA | V139M	rs202178897	1	2008	18350357	2008-05-01	M
Alzheimer disease	PSEN2	37	1q31-q42	Presenilin-2 (alzheimer disease 4)	Val-Met	NULL	NULL	Val393Met	1177G>A	1177GtoA | V393M	rs142690225	1	2008	18727676	2008-09-01	M
Alzheimer disease	PSEN2	37	1q31-q42	Presenilin-2 (alzheimer disease 4)	Val-Gly	NULL	NULL	Val267Gly	800T>G	800TtoG | V267G	rs77421307	1	2013	23990795	2013-12-03	M
Alzheimer disease	PSEN2	37	1q31-q42	Presenilin-2 (alzheimer disease 4)	Val-Leu	NULL	NULL	Val214Leu	640G>T	640GtoT | V214L	rs574125890	1	2014	24885952	2014-07-21	M
Alzheimer disease	PSEN2	37	1q31-q42	Presenilin-2 (alzheimer disease 4)	Ser-Leu	NULL	NULL	Ser130Leu	389C>T	389CtoT | S130L	rs63750197	1	2003	14623725	2003-12-08	M
Alzheimer disease	PSEN2	37	1q31-q42	Presenilin-2 (alzheimer disease 4)	Ser-Tyr	NULL	NULL	Ser175Tyr	524C>A	524CtoA | S175Y	NULL	1	2008	NO ID	2010-04-12	M
Alzheimer disease	PSEN2	37	1q31-q42	Presenilin-2 (alzheimer disease 4)	Phe-Ser	NULL	NULL	Phe183Ser	548T>C	548TtoC | F183S	NULL	1	2012	23383383	2013-02-19	M
Alzheimer disease	PSEN2	37	1q31-q42	Presenilin-2 (alzheimer disease 4)	NULL	TCTAC^ACAGAgaAGAATGGACA	NULL	del 2 bp codon 114	342_343delGA	342_343delGA | 342_343del2 | 342_343del	NULL	1	2010	20375137	2010-04-12	D
Alzheimer disease, atypical	PSEN2	37	1q31-q42	Presenilin-2 (alzheimer disease 4)	Ser-Cys	NULL	NULL	Ser175Cys	524C>G	524CtoG | S175C	NULL	1	2010	20164579	2010-02-25	M
Alzheimer disease, early onset	PSEN2	37	1q31-q42	Presenilin-2 (alzheimer disease 4)	Lys-Arg	NULL	NULL	Lys161Arg	482A>G	482AtoG | K161R	NULL	1	2012	22475797	2012-08-14	M
Alzheimer disease, early onset	PSEN2	37	1q31-q42	Presenilin-2 (alzheimer disease 4)	Pro-Ala	NULL	NULL	Pro69Ala	205C>G	205CtoG | P69A	rs202133351	1	2012	22221884	2012-06-07	M
Alzheimer disease, early onset	PSEN2	37	1q31-q42	Presenilin-2 (alzheimer disease 4)	Glu-Lys	NULL	NULL	Glu126Lys	376G>A	376GtoA | E126K	NULL	1	2014	24844686	2014-07-09	M
Alzheimer disease, early onset	PSEN2	37	1q31-q42	Presenilin-2 (alzheimer disease 4)	NULL	GGCATG^GCGAaGCTGGACCCC	NULL	del 1 bp codon 306	917delA	917delA | 917del1 | 917del	NULL	1	2014	24704512	2014-05-14	D
Alzheimer disease, early onset, autosomal dominant	PSEN2	37	1q31-q42	Presenilin-2 (alzheimer disease 4)	Asn-Tyr	NULL	NULL	Asn141Tyr	421A>T	421AtoT | N141Y	rs61761208	1	2014	24838186	2014-07-22	M
Alzheimer disease, increased risk, association with	PSEN2	37	1q31-q42	Presenilin-2 (alzheimer disease 4)	NULL	AAACATGCTAaGTGAAAGACA	NULL	del 1 bp non-coding DNA	NULL	NULL	NULL	NULL	2002	12232783	2004-04-15	D
Alzheimer disease, late-onset	PSEN2	37	1q31-q42	Presenilin-2 (alzheimer disease 4)	Ala-Val	NULL	NULL	Ala237Val	710C>T	710CtoT | A237V	rs200670135	1	2014	25104557	2014-12-01	M
Alzheimer disease, increased risk	PLD3	19	19q13.2	Phospholipase D family, member 3	Lys-Arg	NULL	NULL	Lys228Arg	683A>G	683AtoG | K228R	NULL	19	2014	24336208	2014-02-10	M
Alzheimer disease, increased risk	PLD3	19	19q13.2	Phospholipase D family, member 3	Asn-Ser	NULL	NULL	Asn284Ser	851A>G	851AtoG | N284S	rs200274020	19	2014	24336208	2014-02-10	M
Alzheimer disease, increased risk	PLD3	19	19q13.2	Phospholipase D family, member 3	Thr-Ala	NULL	NULL	Thr426Ala	1276A>G	1276AtoG | T426A	NULL	19	2014	24336208	2014-02-10	M
Alzheimer disease, increased risk	PLD3	19	19q13.2	Phospholipase D family, member 3	Thr-Met	NULL	NULL	Thr136Met	407C>T	407CtoT | T136M	NULL	19	2014	24336208	2014-02-10	M
Alzheimer disease, increased risk	PLD3	19	19q13.2	Phospholipase D family, member 3	Met-Arg	NULL	NULL	Met6Arg	17T>G	17TtoG | M6R	NULL	19	2014	24336208	2014-02-10	M
Alzheimer disease, increased risk	PLD3	19	19q13.2	Phospholipase D family, member 3	Gln-His	NULL	NULL	Gln406His	1218G>C	1218GtoC | Q406H	NULL	19	2014	24336208	2014-02-10	M
Alzheimer disease, increased risk	PLD3	19	19q13.2	Phospholipase D family, member 3	Pro-Ala	NULL	NULL	Pro76Ala	226C>G	226CtoG | P76A	rs138674695	19	2014	24336208	2014-02-10	M
Alzheimer disease, increased risk	PLD3	19	19q13.2	Phospholipase D family, member 3	Arg-Cys	NULL	NULL	Arg488Cys	1462C>T	1462CtoT | R488C	rs373686736	19	2014	24336208	2014-02-10	M
Alzheimer disease, increased risk	PLD3	19	19q13.2	Phospholipase D family, member 3	Arg-His	NULL	NULL	Arg356His	1067G>A	1067GtoA | R356H	NULL	19	2015	NO ID	2015-02-03	M
Alzheimer disease, increased risk	PLD3	19	19q13.2	Phospholipase D family, member 3	Leu-Pro	NULL	NULL	Leu254Pro	761T>C	761TtoC | L254P	NULL	19	2015	NO ID	2015-02-03	M
Alzheimer disease, increased risk	PLD3	19	19q13.2	Phospholipase D family, member 3	Asp-Gly	NULL	NULL	Asp477Gly	1430A>G	1430AtoG | D477G	rs141721330	19	2015	NO ID	2015-02-03	M
Alzheimer disease, increased risk	PLD3	19	19q13.2	Phospholipase D family, member 3	Glu-Term	NULL	NULL	Glu276Term	826G>T	826GtoT | E276*	NULL	19	2015	NO ID	2015-02-03	M
Alzheimer disease, increased risk	PLD3	19	19q13.2	Phospholipase D family, member 3	Glu-Term	NULL	NULL	Glu280Term	838G>T	838GtoT | E280*	NULL	19	2015	NO ID	2015-02-03	M
Alzheimer disease, increased risk	PLD3	19	19q13.2	Phospholipase D family, member 3	Ala-Ala	NULL	NULL	Ala442Ala	1326G>A	1326GtoA | A442A	rs4819	19	2014	24336208	2014-02-10	M
Alzheimer disease, increased risk	PLD3	19	19q13.2	Phospholipase D family, member 3	Ala-Thr	NULL	NULL	Ala325Thr	973G>A	973GtoA | A325T	rs139707894	19	2014	24336208	2014-02-10	M
Alzheimer disease, increased risk	PLD3	19	19q13.2	Phospholipase D family, member 3	Gly-Cys	NULL	NULL	Gly454Cys	1360G>T	1360GtoT | G454C	NULL	19	2014	24336208	2014-02-10	M
Alzheimer disease, increased risk	PLD3	19	19q13.2	Phospholipase D family, member 3	Val-Met	NULL	NULL	Val232Met	694G>A	694GtoA | V232M	rs145999145	19	2014	24336208	2014-02-10	M
Alzheimer disease, increased risk	PLD3	19	19q13.2	Phospholipase D family, member 3	Ser-Phe	NULL	NULL	Ser260Phe	779C>T	779CtoT | S260F	NULL	19	2015	NO ID	2015-02-03	M
Alzheimer disease, increased risk	PLD3	19	19q13.2	Phospholipase D family, member 3	NULL	NULL	NULL	IVS9 ds G-A +5	879+5G>A	879plus5GtoA	NULL	19	2015	NO ID	2015-02-03	S
Alzheimer disease, association with	SORL1	18	11q23.2-q24.2	Sortilin-related receptor, L(DLR class) A repeats containing	Ser-Ser	NULL	NULL	Ser1187Ser	3561T>G	3561TtoG | S1187S	rs2070045	11	2012	22410445	2012-05-24	M
Alzheimer disease, early onset	SORL1	18	11q23.2-q24.2	Sortilin-related receptor, L(DLR class) A repeats containing	Asn-Ser	NULL	NULL	Asn1358Ser	4073A>G	4073AtoG | N1358S	NULL	11	2012	22472873	2012-04-26	M
Alzheimer disease, early onset	SORL1	18	11q23.2-q24.2	Sortilin-related receptor, L(DLR class) A repeats containing	Asn-Ser	NULL	NULL	Asn924Ser	2771A>G	2771AtoG | N924S	rs377498269	11	2012	22472873	2012-04-26	M
Alzheimer disease, early onset	SORL1	18	11q23.2-q24.2	Sortilin-related receptor, L(DLR class) A repeats containing	Gly-Arg	NULL	NULL	Gly511Arg	1531G>C	1531GtoC | G511R	NULL	11	2012	22472873	2012-04-26	M
Alzheimer disease, early onset	SORL1	18	11q23.2-q24.2	Sortilin-related receptor, L(DLR class) A repeats containing	Gly-Asp	NULL	NULL	Gly1681Asp	5042G>A	5042GtoA | G1681D	NULL	11	2012	22472873	2012-04-26	M
Alzheimer disease, early onset	SORL1	18	11q23.2-q24.2	Sortilin-related receptor, L(DLR class) A repeats containing	Tyr-Cys	NULL	NULL	Tyr141Cys	422A>G	422AtoG | Y141C	NULL	11	2012	22472873	2012-04-26	M
Alzheimer disease, early onset	SORL1	18	11q23.2-q24.2	Sortilin-related receptor, L(DLR class) A repeats containing	Cys-Term	NULL	NULL	Cys1478Term	4434C>A	4434CtoA | C1478*	NULL	11	2012	22472873	2012-04-26	M
Alzheimer disease, early onset	SORL1	18	11q23.2-q24.2	Sortilin-related receptor, L(DLR class) A repeats containing	Trp-Term	NULL	NULL	Trp1821Term	5463G>A	5463GtoA | W1821*	NULL	11	2012	22472873	2012-04-26	M
Alzheimer disease, late-onset	SORL1	18	11q23.2-q24.2	Sortilin-related receptor, L(DLR class) A repeats containing	Thr-Ile	NULL	NULL	Thr1511Ile	4532C>T	4532CtoT | T1511I	NULL	11	2014	25382023	2015-01-19	M
Alzheimer disease, late-onset	SORL1	18	11q23.2-q24.2	Sortilin-related receptor, L(DLR class) A repeats containing	Thr-Ser	NULL	NULL	Thr1435Ser	4303A>T	4303AtoT | T1435S	rs146353234	11	2014	25382023	2015-01-19	M
Alzheimer disease, late-onset	SORL1	18	11q23.2-q24.2	Sortilin-related receptor, L(DLR class) A repeats containing	Thr-Met	NULL	NULL	Thr947Met	2840C>T	2840CtoT | T947M	rs143571823	11	2014	25382023	2015-01-16	M
Alzheimer disease, late-onset	SORL1	18	11q23.2-q24.2	Sortilin-related receptor, L(DLR class) A repeats containing	Ile-Val	NULL	NULL	Ile1116Val	3346A>G	3346AtoG | I1116V	rs62617129	11	2014	25382023	2015-01-19	M
Alzheimer disease, late-onset	SORL1	18	11q23.2-q24.2	Sortilin-related receptor, L(DLR class) A repeats containing	His-Gln	NULL	NULL	His1813Gln	5439T>A	5439TtoA | H1813Q	rs62622819	11	2014	25382023	2015-01-19	M
Alzheimer disease, late-onset	SORL1	18	11q23.2-q24.2	Sortilin-related receptor, L(DLR class) A repeats containing	Arg-Gln	NULL	NULL	Arg1207Gln	3620G>A	3620GtoA | R1207Q	rs114830255	11	2014	25382023	2015-01-19	M
Alzheimer disease, late-onset	SORL1	18	11q23.2-q24.2	Sortilin-related receptor, L(DLR class) A repeats containing	Glu-Lys	NULL	NULL	Glu270Lys	808G>A	808GtoA | E270K	rs117260922	11	2014	25382023	2015-01-16	M
Alzheimer disease, late-onset	SORL1	18	11q23.2-q24.2	Sortilin-related receptor, L(DLR class) A repeats containing	Glu-Gly	NULL	NULL	Glu887Gly	2660A>G	2660AtoG | E887G	NULL	11	2014	25382023	2015-01-19	M
Alzheimer disease, late-onset	SORL1	18	11q23.2-q24.2	Sortilin-related receptor, L(DLR class) A repeats containing	Phe-Leu	NULL	NULL	Phe1099Leu	3295T>C	3295TtoC | F1099L	rs146903951	11	2014	25382023	2015-01-19	M
Alzheimer disease, late-onset, association with	SORL1	18	11q23.2-q24.2	Sortilin-related receptor, L(DLR class) A repeats containing	Ala-Thr	NULL	NULL	Ala528Thr	1582G>A	1582GtoA | A528T	rs2298813	11	2014	25382023	2015-01-16	M
Alzheimer disease	GRN	14	17q21.32	Granulin	Met-Leu	NULL	NULL	Met1Leu	1A>T	1AtoT | M1L	NULL	17	2013	23609919	2013-06-27	M
Alzheimer disease	GRN	14	17q21.32	Granulin	Arg-Term	NULL	NULL	Arg535Term	1603C>T	1603CtoT | R535*	NULL	17	2007	17923627	2007-10-01	M
Alzheimer disease	GRN	14	17q21.32	Granulin	Gly-Arg	NULL	NULL	Gly35Arg	103G>A	103GtoA | G35R	rs533451404	17	2008	18752597	2008-09-01	M
Alzheimer disease	GRN	14	17q21.32	Granulin	Gly-Ala	NULL	NULL	Gly515Ala	1544G>C	1544GtoC | G515A	rs25647	17	2012	22312439	2012-02-06	M
Alzheimer disease	GRN	14	17q21.32	Granulin	Val-Met	NULL	NULL	Val519Met	1555G>A	1555GtoA | V519M	NULL	17	2014	25333068	2014-10-21	M
Alzheimer disease	GRN	14	17q21.32	Granulin	Cys-Arg	NULL	NULL	Cys105Arg	313T>C	313TtoC | C105R	rs63750441	17	2012	22118943	2012-10-18	M
Alzheimer disease	GRN	14	17q21.32	Granulin	Cys-Trp	NULL	NULL	Cys231Trp	693C>G	693CtoG | C231W	NULL	17	2013	23990795	2013-12-03	M
Alzheimer disease	GRN	14	17q21.32	Granulin	Cys-Tyr	NULL	NULL	Cys222Tyr	665G>A	665GtoA | C222Y	NULL	17	2014	25333068	2014-10-21	M
Alzheimer disease	TREM2	14	6p21.1	Triggering receptor expressed on myeloid cells 2	Thr-Ile	NULL	NULL	Thr223Ile	668C>T	668CtoT | T223I	rs138355759	6	2014	24899047	2015-01-13	M
Alzheimer disease	TREM2	14	6p21.1	Triggering receptor expressed on myeloid cells 2	Ser-Arg	NULL	NULL	Ser162Arg	486C>G	486CtoG | S162R	rs371702633	6	2014	24119542	2014-01-16	M
Alzheimer disease	TREM2	14	6p21.1	Triggering receptor expressed on myeloid cells 2	His-Tyr	NULL	NULL	His157Tyr	469C>T	469CtoT | H157Y	rs2234255	6	2013	23150934	2013-04-12	M
Alzheimer disease	TREM2	14	6p21.1	Triggering receptor expressed on myeloid cells 2	Arg-His	NULL	NULL	Arg52His	155G>A	155GtoA | R52H	rs374851046	6	2014	24899047	2015-01-13	M
Alzheimer disease	TREM2	14	6p21.1	Triggering receptor expressed on myeloid cells 2	Arg-Gln	NULL	NULL	Arg136Gln	407G>A	407GtoA | R136Q	rs149622783	6	2014	24899047	2015-01-13	M
Alzheimer disease	TREM2	14	6p21.1	Triggering receptor expressed on myeloid cells 2	Arg-Trp	NULL	NULL	Arg98Trp	292C>T	292CtoT | R98W	rs147564421	6	2013	23150934	2013-04-12	M
Alzheimer disease	TREM2	14	6p21.1	Triggering receptor expressed on myeloid cells 2	Arg-Trp	NULL	NULL	Arg136Trp	406C>T	406CtoT | R136W	NULL	6	2014	24899047	2015-01-13	M
Alzheimer disease	TREM2	14	6p21.1	Triggering receptor expressed on myeloid cells 2	Asp-Glu	NULL	NULL	Asp39Glu	117C>G	117CtoG | D39E	rs200392967	6	2014	24119542	2014-01-16	M
Alzheimer disease	TREM2	14	6p21.1	Triggering receptor expressed on myeloid cells 2	Asp-Gly	NULL	NULL	Asp39Gly	116A>G	116AtoG | D39G	NULL	6	2014	24119542	2014-01-16	M
Alzheimer disease	TREM2	14	6p21.1	Triggering receptor expressed on myeloid cells 2	Asp-Asn	NULL	NULL	Asp87Asn	259G>A	259GtoA | D87N	rs142232675	6	2013	23150934	2013-04-12	M
Alzheimer disease	TREM2	14	6p21.1	Triggering receptor expressed on myeloid cells 2	Gly-Ala	NULL	NULL	Gly58Ala	173G>C	173GtoC | G58A	NULL	6	2014	24119542	2014-01-16	M
Alzheimer disease	GRN	14	17q21.32	Granulin	NULL	NULL	NULL	IVS11 as G-T -1	1414-1G>T	1414minusrs1487542191GtoT	rs112873166	17	2012	22312439	2012-02-06	S
Alzheimer disease	GRN	14	17q21.32	Granulin	NULL	NULL	AGGAAGC^GAGgaagcgagATCGTGGCTG	ins 8 bp codon 422	1256_1263dupGAAGCGAG	1256_1263dupGAAGCGAG | 1256_1263dup8 | 1256_1263dup	NULL	17	2013	23609919	2013-06-27	I
Alzheimer disease	GRN	14	17q21.32	Granulin	NULL	NULL	GACCTG^ATCCccAGAGTAAGTG	ins 2 bp codon 257	768_769dupCC	768_769dupCC | 768_769dup2 | 768_769dup	NULL	17	2012	22906081	2012-08-23	I
Alzheimer disease, increased risk	GRN	14	17q21.32	Granulin	Pro-Leu	NULL	NULL	Pro451Leu	1352C>T	1352CtoT | P451L	NULL	17	2008	18565828	2008-09-01	M
Alzheimer disease, increased risk	GRN	14	17q21.32	Granulin	Arg-Cys	NULL	NULL	Arg564Cys	1690C>T	1690CtoT | R564C	rs200419979	17	2008	18565828	2008-09-01	M
Alzheimer disease, increased risk	GRN	14	17q21.32	Granulin	Cys-Arg	NULL	NULL	Cys139Arg	415T>C	415TtoC | C139R	NULL	17	2008	18565828	2008-09-01	M
Alzheimer disease, increased risk	TREM2	14	6p21.1	Triggering receptor expressed on myeloid cells 2	Arg-His	NULL	NULL	Arg47His	140G>A	140GtoA | R47H	rs75932628	6	2013	23150908	2013-04-12	M
Alzheimer disease, increased risk	TREM2	14	6p21.1	Triggering receptor expressed on myeloid cells 2	Arg-His	NULL	NULL	Arg62His	185G>A	185GtoA | R62H	rs143332484	6	2014	24899047	2015-01-13	M
Alzheimer disease, increased risk	TREM2	14	6p21.1	Triggering receptor expressed on myeloid cells 2	Leu-Pro	NULL	NULL	Leu211Pro	632T>C	632TtoC | L211P	rs2234256	6	2015	25886450	2015-05-06	M
Alzheimer disease	CR1	12	1q32	Complement component (3b/4b) receptor 1, including knops blood group system	Lys-Glu	NULL	NULL	Lys133Glu	397A>G	397AtoG | K133E	rs183171969	1	2012	22402018	2012-06-11	M
Alzheimer disease	CR1	12	1q32	Complement component (3b/4b) receptor 1, including knops blood group system	Thr-Ile	NULL	NULL	Thr1349Ile	4046C>T	4046CtoT | T1349I	NULL	1	2012	22402018	2012-06-11	M
Alzheimer disease	CR1	12	1q32	Complement component (3b/4b) receptor 1, including knops blood group system	Thr-Pro	NULL	NULL	Thr1033Pro	3097A>C	3097AtoC | T1033P	NULL	1	2012	22402018	2012-06-11	M
Alzheimer disease	CR1	12	1q32	Complement component (3b/4b) receptor 1, including knops blood group system	Thr-Ala	NULL	NULL	Thr173Ala	517A>G	517AtoG | T173A	rs116806486	1	2014	24018213	2013-12-09	M
Alzheimer disease	CR1	12	1q32	Complement component (3b/4b) receptor 1, including knops blood group system	Ile-Thr	NULL	NULL	Ile127Thr	380T>C	380TtoC | I127T	NULL	1	2012	22402018	2012-06-11	M
Alzheimer disease	CR1	12	1q32	Complement component (3b/4b) receptor 1, including knops blood group system	Pro-Thr	NULL	NULL	Pro110Thr	328C>A	328CtoA | P110T	rs370425971	1	2012	22402018	2012-06-11	M
Alzheimer disease	CR1	12	1q32	Complement component (3b/4b) receptor 1, including knops blood group system	Arg-Gln	NULL	NULL	Arg1036Gln	3107G>A	3107GtoA | R1036Q	NULL	1	2012	22402018	2012-06-11	M
Alzheimer disease	CR1	12	1q32	Complement component (3b/4b) receptor 1, including knops blood group system	Leu-Val	NULL	NULL	Leu1726Val	5176C>G	5176CtoG | L1726V	NULL	1	2013	24018213	2013-12-09	M
Alzheimer disease	CR1	12	1q32	Complement component (3b/4b) receptor 1, including knops blood group system	Gly-Ser	NULL	NULL	Gly2109Ser	6325G>A	6325GtoA | G2109S	rs369023282	1	2012	22402018	2012-06-11	M
Alzheimer disease	CR1	12	1q32	Complement component (3b/4b) receptor 1, including knops blood group system	Leu-Met	NULL	NULL	Leu1872Met	5614T>A	5614TtoA | L1872M	NULL	1	2012	22402018	2012-06-11	M
Alzheimer disease	CR1	12	1q32	Complement component (3b/4b) receptor 1, including knops blood group system	NULL	NULL	NULL	insertion incl. entire gene	NULL	NULL	NULL	NULL	2013	23148125	2013-08-14	N
Alzheimer disease, association with	CR1	12	1q32	Complement component (3b/4b) receptor 1, including knops blood group system	NULL	NULL	NULL	insertion 18 kb low-copy repeat 1 region	NULL	NULL	NULL	NULL	2012	21403675	2011-07-27	N
Alzheimer disease	CLU	10	8p21-p12	Clusterin (complement lysis inhibitor, SP-40, 40, sulphated glycoprotein 2, testosterone-repressed prostate message 2, apoliprotein J)	Asn-His	NULL	NULL	Asn317His	949A>C	949AtoC | N317H	rs9331936	8	2012	22248099	2012-07-02	M
Alzheimer disease	CLU	10	8p21-p12	Clusterin (complement lysis inhibitor, SP-40, 40, sulphated glycoprotein 2, testosterone-repressed prostate message 2, apoliprotein J)	Thr-Met	NULL	NULL	Thr293Met	878C>T	878CtoT | T293M	NULL	8	2012	22248099	2012-07-02	M
Alzheimer disease	CLU	10	8p21-p12	Clusterin (complement lysis inhibitor, SP-40, 40, sulphated glycoprotein 2, testosterone-repressed prostate message 2, apoliprotein J)	Thr-Met	NULL	NULL	Thr388Met	1163C>T	1163CtoT | T388M	rs375247155	8	2012	22248099	2012-07-02	M
Alzheimer disease	CLU	10	8p21-p12	Clusterin (complement lysis inhibitor, SP-40, 40, sulphated glycoprotein 2, testosterone-repressed prostate message 2, apoliprotein J)	Gln-Arg	NULL	NULL	Gln15Arg	NULL	NULL	rs2077086	NULL	2012	22402018	2012-06-11	M
Alzheimer disease	CLU	10	8p21-p12	Clusterin (complement lysis inhibitor, SP-40, 40, sulphated glycoprotein 2, testosterone-repressed prostate message 2, apoliprotein J)	Pro-Ser	NULL	NULL	Pro234Ser	700C>T	700CtoT | P234S	NULL	8	2012	22402018	2012-06-11	M
Alzheimer disease	CLU	10	8p21-p12	Clusterin (complement lysis inhibitor, SP-40, 40, sulphated glycoprotein 2, testosterone-repressed prostate message 2, apoliprotein J)	Arg-Trp	NULL	NULL	Arg286Trp	856C>T	856CtoT | R286W	rs143634423	8	2012	22248099	2012-07-02	M
Alzheimer disease	CLU	10	8p21-p12	Clusterin (complement lysis inhibitor, SP-40, 40, sulphated glycoprotein 2, testosterone-repressed prostate message 2, apoliprotein J)	NULL	GGCTTCC^CACacttctgacTCGGACGTTC	NULL	del 9 bp codon 393	1177_1185delACTTCTGAC	1177_1185delACTTCTGAC | 1177_1185del9 | 1177_1185del	NULL	8	2012	22248099	2012-07-02	D
Alzheimer disease	CLU	10	8p21-p12	Clusterin (complement lysis inhibitor, SP-40, 40, sulphated glycoprotein 2, testosterone-repressed prostate message 2, apoliprotein J)	NULL	NULL	CTTGAG^ATGAaTACACGAGGC	ins 1 bp codon 251	751dupA	751dupA | 751dup1 | 751dup	NULL	8	2012	22248099	2012-07-02	I
Alzheimer disease, association with	CLU	10	8p21-p12	Clusterin (complement lysis inhibitor, SP-40, 40, sulphated glycoprotein 2, testosterone-repressed prostate message 2, apoliprotein J)	NULL	NULL	NULL	IVS4 as A-G -478	247-478A>G	247minusrs148754219478AtoG	rs11136000	8	2009	19734902	2009-10-20	S
Alzheimer disease, association with	CLU	10	8p21-p12	Clusterin (complement lysis inhibitor, SP-40, 40, sulphated glycoprotein 2, testosterone-repressed prostate message 2, apoliprotein J)	NULL	NULL	NULL	(C-G) -774 to initiation codon	NULL	NULL	rs9331888	8	2010	20599866	2014-06-13	R
Alzheimer disease	MAPT	8	17q21.1	Microtubule-associated protein tau	Thr-Pro	NULL	NULL	Thr263Pro	787A>C	787AtoC | T263P	NULL	17	2013	23990795	2013-12-03	M
Alzheimer disease	MAPT	8	17q21.1	Microtubule-associated protein tau	Gly-Ser	NULL	NULL	Gly107Ser	319G>A	319GtoA | G107S	NULL	17	2013	23990795	2013-12-03	M
Alzheimer disease	MAPT	8	17q21.1	Microtubule-associated protein tau	Gly-Ser	NULL	NULL	Gly201Ser	601G>A	601GtoA | G201S	NULL	17	2012	22312439	2012-02-06	M
Alzheimer disease	MAPT	8	17q21.1	Microtubule-associated protein tau	NULL	NULL	NULL	insertion 168 kb incl. entire gene	NULL	NULL	NULL	NULL	2014	23752245	2013-07-02	N
Alzheimer disease	MAPT	8	17q21.1	Microtubule-associated protein tau	NULL	NULL	NULL	insertion 174 kb incl. entire gene	NULL	NULL	NULL	NULL	2014	23752245	2013-07-02	N
Alzheimer disease	MAPT	8	17q21.1	Microtubule-associated protein tau	NULL	NULL	NULL	insertion 175 kb incl. entire gene	NULL	NULL	NULL	NULL	2014	23752245	2013-07-02	N
Alzheimer disease, association with	MAPT	8	17q21.1	Microtubule-associated protein tau	NULL	NULL	NULL	(G-C) +429 to transcription initiation site	NULL	NULL	rs3744456	17	2009	19070646	2011-06-24	R
Alzheimer disease, increased risk, association	MAPT	8	17q21.1	Microtubule-associated protein tau	NULL	NULL	NULL	IVS11 ds A-G +34	NULL	NULL	NULL	NULL	2000	10643798	2000-04-01	S
Alzheimer disease	APOE	5	19q13.2	Apolipoprotein E	Glu-Lys	NULL	NULL	Glu37Lys	109G>A	109GtoA | E37K	rs142480126	19	2013	23990795	2013-12-03	M
Alzheimer disease	PIN1	5	19p13	Protein (peptidylprolyl cis/trans isomerase) NIMA-interacting 1	Pro-Pro	NULL	NULL	Pro8Pro	24G>T	24GtoT | P8P	NULL	19	2009	19909517	2009-11-27	M
Alzheimer disease	PIN1	5	19p13	Protein (peptidylprolyl cis/trans isomerase) NIMA-interacting 1	NULL	NULL	NULL	IVS1 ds C-T +64	58+64C>T	58plus64CtoT	rs112130401	19	2009	19909517	2009-11-27	S
Alzheimer disease	PIN1	5	19p13	Protein (peptidylprolyl cis/trans isomerase) NIMA-interacting 1	NULL	NULL	NULL	(T-C) -1187 to initiation codon	NULL	NULL	NULL	19	2009	19909517	2009-11-27	R
Alzheimer disease, association with	PIN1	5	19p13	Protein (peptidylprolyl cis/trans isomerase) NIMA-interacting 1	NULL	NULL	NULL	(G-C) -842 to initiation codon	NULL	NULL	rs2233678	19	2007	16384626	2007-06-12	R
Alzheimer disease, delayed onset, association with	PIN1	5	19p13	Protein (peptidylprolyl cis/trans isomerase) NIMA-interacting 1	NULL	NULL	NULL	(C-G) -5207 to initiation codon	NULL	NULL	rs2287839	19	2012	20580132	2012-02-23	R
Alzheimer disease, increased risk	APOE	5	19q13.2	Apolipoprotein E	Leu-Pro	NULL	NULL	Leu46Pro	137T>C	137TtoC | L46P	rs769452	19	1999	10213152	2000-04-01	M
Alzheimer disease, increased risk, association with	APOE	5	19q13.2	Apolipoprotein E	NULL	NULL	NULL	(A-T) -442 to transcription initiation site	NULL	NULL	rs449647	19	1998	9425904	2000-04-01	R
Alzheimer disease, increased risk, association with	APOE	5	19q13.2	Apolipoprotein E	NULL	NULL	NULL	(T-C) -378 to transcription initiation site	NULL	NULL	rs769446	19	1998	9811931	2008-03-10	R
Alzheimer disease, susceptibility to, association with	APOE	5	19q13.2	Apolipoprotein E	NULL	NULL	NULL	(G-T) -170 to transcription initiation site	NULL	NULL	rs405509	19	1998	9467014	2000-04-01	R
Alzheimer disease in APOE4 non-carriers, association	BDNF	4	11p13	Brain-derived neurotrophic factor	NULL	NULL	NULL	IVS7 as C-G -14109	NULL	NULL	rs2049045	NULL	2007	17293537	2007-03-21	S
Alzheimer disease in APOE4 non-carriers, association	BDNF	4	11p13	Brain-derived neurotrophic factor	NULL	NULL	NULL	IVS7 as T-C -4335	NULL	NULL	rs11030104	NULL	2007	17293537	2007-03-21	S
Alzheimer disease, association with	A2M	4	12p13.3-p12.3	Alpha 2 macroglobulin	Val-Ile	NULL	NULL	Val1000Ile	2998G>A	2998GtoA | V1000I	rs669	12	1998	9811940	2000-04-01	M
Alzheimer disease, association with	A2M	4	12p13.3-p12.3	Alpha 2 macroglobulin	Tyr-Tyr	NULL	NULL	Tyr432Tyr	1296C>T	1296CtoT | Y432Y	rs2228222	12	2003	12966032	2003-12-08	M
Alzheimer disease, association with	ATP7B	4	13q14.3	ATPase, copper transporting, beta polypeptide	Lys-Arg	NULL	NULL	Lys832Arg	2495A>G	2495AtoG | K832R	rs1061472	13	2011	21760992	2011-09-09	M
Alzheimer disease, association with	ATP7B	4	13q14.3	ATPase, copper transporting, beta polypeptide	Arg-Lys	NULL	NULL	Arg952Lys	2855G>A	2855GtoA | R952K	rs732774	13	2012	22356903	2012-09-06	M
Alzheimer disease, association with	ATP7B	4	13q14.3	ATPase, copper transporting, beta polypeptide	Val-Leu	NULL	NULL	Val456Leu	1366G>C	1366GtoC | V456L	rs1801244	13	2013	23830383	2013-03-19	M
Alzheimer disease, association with	A2M	4	12p13.3-p12.3	Alpha 2 macroglobulin	NULL	NULL	NULL	IVS20 as T-A -4	2597-4T>A	2597minusrs1487542194TtoA	rs11609582	12	2003	12966032	2003-12-08	S
Alzheimer disease, association with	ATP7B	4	13q14.3	ATPase, copper transporting, beta polypeptide	NULL	NULL	NULL	(A-C) +42678 to initiation codon	NULL	NULL	rs2147363	13	2013	23948886	2013-08-30	R
Alzheimer disease, association with	BDNF	4	11p13	Brain-derived neurotrophic factor	NULL	NULL	NULL	(C-T) -40539 to transcription initiation site	NULL	NULL	rs56164415	11	2001	11244490	2002-08-05	R
Alzheimer disease, association with	A2M	4	12p13.3-p12.3	Alpha 2 macroglobulin	NULL	TTCCTCACTCaccatAG_I17E18_AG^TCAGAT	NULL	del 5 bp non-coding DNA	2126-6_2126-2delCCATA	2126-6_2126-2delCCATA | 2126-6_2126-2del5 | 2126-6_2126-2del	rs3832852	12	1998	9697696	2003-10-15	D
Alzheimer disease, increased risk, association with	CYP19A1	4	15q21.1	Cytochrome P450, family 19, subfamily A, polypeptide 1 (aromatase)	NULL	NULL	NULL	IVS4 as G-T -1333	452-1333G>T	452minusrs1487542191333GtoT	rs2899472	15	2006	16882736	2007-03-21	S
Alzheimer disease, sporadic late onset, association with	BDNF	4	11p13	Brain-derived neurotrophic factor	Gln-His	NULL	NULL	Gln75His	225G>T	225GtoT | Q75H	rs1048218	11	2008	18780967	2012-02-16	M
Alzheimer's, in APOE4 carriers, increased risk, association	CYP19A1	4	15q21.1	Cytochrome P450, family 19, subfamily A, polypeptide 1 (aromatase)	NULL	NULL	NULL	IVS2 ds G-T +418	145+418G>T	145plus418GtoT	rs727479	15	2006	16882736	2007-03-21	S
Alzheimer's, in APOE4 carriers, increased risk, association	CYP19A1	4	15q21.1	Cytochrome P450, family 19, subfamily A, polypeptide 1 (aromatase)	NULL	NULL	NULL	IVS6 ds A-T +36	743+36A>T	743plus36AtoT	rs1143704	15	2006	16882736	2007-03-21	S
Alzheimer's, in APOE4 carriers, increased risk, association	CYP19A1	4	15q21.1	Cytochrome P450, family 19, subfamily A, polypeptide 1 (aromatase)	NULL	NULL	NULL	(C-T) -14490 to initiation codon	NULL	NULL	rs1008805	15	2006	16882736	2007-03-22	R
Alzheimer disease	CALHM1	3	10q24.33	Calcium homeostasis modulator 1	Arg-His	NULL	NULL	Arg154His	461G>A	461GtoA | R154H	rs371900329	10	2013	24069280	2013-10-14	M
Alzheimer disease	CALHM1	3	10q24.33	Calcium homeostasis modulator 1	Gly-Asp	NULL	NULL	Gly330Asp	989G>A	989GtoA | G330D	rs114015468	10	2013	24069280	2013-10-14	M
Alzheimer disease	PSENEN	3	19q13.12	Presenilin enhancer 2 homologue (c. elegans)	Asp-Asn	NULL	NULL	Asp90Asn	268G>A	268GtoA | D90N	NULL	19	2005	16170650	2006-03-01	M
Alzheimer disease	PSENEN	3	19q13.12	Presenilin enhancer 2 homologue (c. elegans)	NULL	CTCGCCCAAAgaaGACTACAATC	NULL	del 3 bp non-coding DNA	NULL	NULL	NULL	NULL	2011	22055974	2011-11-09	D
Alzheimer disease in e4 carriers, association	PSENEN	3	19q13.12	Presenilin enhancer 2 homologue (c. elegans)	NULL	NULL	NULL	IVS2 ds G-C +17	61+17G>C	61plus17GtoC	rs10402601	19	2005	16170650	2006-04-25	S
Alzheimer disease, association with	SERPINA3	3	14q32.1	Serine (or cysteine) proteinase inhibitor, clade A (alpha-1 antiproteinase, antitrypsin), member 3 (AACT)	Ala-Thr	NULL	NULL	Ala9Thr	25G>A	25GtoA | A9T	rs4934	14	1995	7670501	2000-04-01	M
Alzheimer disease, association with	SERPINA3	3	14q32.1	Serine (or cysteine) proteinase inhibitor, clade A (alpha-1 antiproteinase, antitrypsin), member 3 (AACT)	Leu-Leu	NULL	NULL	Leu13Leu	39G>A	39GtoA | L13L	rs538662666	14	2000	10980547	2000-10-23	M
Alzheimer disease, association with	CYP46A1	3	14q32.1	Cytochrome p450, family 46, subfamily a, polypeptide 1	NULL	NULL	NULL	IVS2 as G>A -150	NULL	NULL	rs754203	NULL	2003	12533085	2006-11-28	S
Alzheimer disease, association with	MME	3	3q25.1-q25.2	Membrane metallo-endopeptidase (neutral endopeptidase, enkephalinase, CALLA, CD10)	NULL	NULL	NULL	IVS18 as C-T -294	1602-294C>T	1602minusrs148754219294CtoT	rs61760379	3	2005	15860464	2006-04-25	S
Alzheimer disease, association with	MME	3	3q25.1-q25.2	Membrane metallo-endopeptidase (neutral endopeptidase, enkephalinase, CALLA, CD10)	NULL	NULL	NULL	IVS23 ds C-A +36	2076+36C>A	2076plus36CtoA	rs41267911	3	2005	15860464	2006-04-25	S
Alzheimer disease, association with	CYP46A1	3	14q32.1	Cytochrome p450, family 46, subfamily a, polypeptide 1	NULL	NULL	NULL	(A-G) -1297 to initiation codon	NULL	NULL	rs3783320	14	2010	20693622	2012-11-22	R
Alzheimer disease, association with	CYP46A1	3	14q32.1	Cytochrome p450, family 46, subfamily a, polypeptide 1	NULL	NULL	NULL	(T-C) -1794 to initiation codon	NULL	NULL	rs8003602	14	2010	20693622	2012-11-22	R
Alzheimer disease, association with	MME	3	3q25.1-q25.2	Membrane metallo-endopeptidase (neutral endopeptidase, enkephalinase, CALLA, CD10)	NULL	NULL	NULL	(G-C) -824 to transcription initiation site	NULL	NULL	rs373602047	3	2005	15860464	2006-04-25	R
Alzheimer disease, increased risk, association with	CALHM1	3	10q24.33	Calcium homeostasis modulator 1	Pro-Leu	NULL	NULL	Pro85Leu	254C>T	254CtoT | P85L	rs2986017	10	2008	18585350	2008-07-01	M
Alzheimer disease, reduced risk, association with	SERPINA3	3	14q32.1	Serine (or cysteine) proteinase inhibitor, clade A (alpha-1 antiproteinase, antitrypsin), member 3 (AACT)	Leu-Leu	NULL	NULL	Leu266Leu	798G>A	798GtoA | L266L	rs113864331	14	2002	11941486	2003-12-08	M
Alzheimer disease	GRIN2B	2	12p12	Glutamate receptor, ionotropic, N-methyl D-aspartate 2B	Lys-Arg	NULL	NULL	Lys1293Arg	3878A>G	3878AtoG | K1293R	NULL	12	2014	24292895	2015-01-06	M
Alzheimer disease	OGG1	2	3p26.2	8-oxoguanine DNA glycosylase	Ala-Thr	NULL	NULL	Ala53Thr	157G>A	157GtoA | A53T	NULL	3	2007	17426120	2007-05-01	M
Alzheimer disease	OGG1	2	3p26.2	8-oxoguanine DNA glycosylase	NULL	CAGGCT^GTGCcCGTGGATGTC	NULL	del 1 bp codon 266	798delC	798delC | 798del1 | 798del	NULL	3	2007	17426120	2007-06-12	D
Alzheimer disease	CHMP2B	2	3p11.2	Chromatin modifying protein 2B	NULL	NULL	NULL	deletion 330.7 kb incl. entire gene + POU1F1	NULL	NULL	NULL	NULL	2014	23752245	2013-07-02	G
Alzheimer disease	CHMP2B	2	3p11.2	Chromatin modifying protein 2B	NULL	NULL	NULL	deletion 331.1 kb incl. entire gene + POU1F1	NULL	NULL	NULL	NULL	2014	23752245	2013-07-02	G
Alzheimer disease	CRMP1	2	4p16.1	Collapsin response mediator protein 1	NULL	NULL	NULL	insertion 236 kb	NULL	NULL	NULL	NULL	2014	23752245	2013-07-02	N
Alzheimer disease	CRMP1	2	4p16.1	Collapsin response mediator protein 1	NULL	NULL	NULL	insertion 244 kb	NULL	NULL	NULL	NULL	2014	23752245	2013-07-02	N
Alzheimer disease	CDH2	2	18q11.2	Cadherin 2, type 1, N-cadherin (neuronal)	NULL	NULL	NULL	insertion 486 kb incl. entire gene	NULL	NULL	NULL	NULL	2014	23752245	2013-07-02	N
Alzheimer disease	CDH2	2	18q11.2	Cadherin 2, type 1, N-cadherin (neuronal)	NULL	NULL	NULL	insertion 488 kb incl. entire gene	NULL	NULL	NULL	NULL	2014	23752245	2013-07-02	N
Alzheimer disease	EPHA5	2	4q13.1	EPH receptor A5	NULL	NULL	NULL	insertion 541 kb	NULL	NULL	NULL	NULL	2014	23752245	2013-07-02	N
Alzheimer disease	EPHA5	2	4q13.1	EPH receptor A5	NULL	NULL	NULL	insertion 545 kb	NULL	NULL	NULL	NULL	2014	23752245	2013-07-02	N
Alzheimer disease	EPHA6	2	3q11.2	EPH receptor A6	NULL	NULL	NULL	insertion 735 kb	NULL	NULL	NULL	NULL	2014	23752245	2013-07-02	N
Alzheimer disease	EPHA6	2	3q11.2	EPH receptor A6	NULL	NULL	NULL	insertion 741 kb	NULL	NULL	NULL	NULL	2014	23752245	2013-07-02	N
Alzheimer disease	C9orf72	2	9p21.2	Chromosome 9 open reading frame 72	NULL	NULL	NULL	(GGGGCC)n in IVS 1	NULL	NULL	NULL	NULL	2013	23588422	2013-06-27	E
Alzheimer disease	C9orf72	2	9p21.2	Chromosome 9 open reading frame 72	NULL	NULL	NULL	(GGGGCC)n in IVS1	NULL	NULL	NULL	NULL	2012	23383383	2013-02-19	E
Alzheimer disease risk, association with	CD33	2	19q13.3	CD33 molecule	Ala-Val	NULL	NULL	Ala14Val	41C>T	41CtoT	rs12459419	19	2013	23946390	2013-09-06	S
Alzheimer disease, association with	NCSTN	2	1q22-q23	Nicastrin	Asn-Tyr	NULL	NULL	Asn417Tyr	1249A>T	1249AtoT | N417Y	rs143039637	1	2011	21364883	2011-09-02	M
Alzheimer disease, association with	NCSTN	2	1q22-q23	Nicastrin	NULL	NULL	NULL	(G-T) -922 to initiation codon	NULL	NULL	rs10752637	1	2009	19840113	2010-01-22	R
Alzheimer disease, increased risk	UNC5C	2	4q21-q23	Unc-5 homologue C (C. elegans)	Thr-Met	NULL	NULL	Thr835Met	2504C>T	2504CtoT | T835M	rs137875858	4	2014	25419706	2014-12-17	M
Alzheimer disease, increased risk, association with	CD33	2	19q13.3	CD33 molecule	NULL	NULL	NULL	(C-A) -413 to initiation codon	NULL	NULL	rs3865444	19	2012	22382309	2012-07-23	R
Alzheimer disease, increased risk, association with	GRIN2B	2	12p12	Glutamate receptor, ionotropic, N-methyl D-aspartate 2B	NULL	NULL	NULL	(A-C) -2042 to transcription initiation site	NULL	NULL	rs3764028	12	2009	18983893	2011-10-05	R
Alzheimer disease, late onset	ADAM10	2	15q22	ADAM metallopeptidase domain 10	Arg-Gly	NULL	NULL	Arg181Gly	541A>G	541AtoG | R181G	rs145518263	15	2009	19608551	2009-09-29	M
Alzheimer disease, late onset	ADAM10	2	15q22	ADAM metallopeptidase domain 10	Gln-His	NULL	NULL	Gln170His	510G>C	510GtoC | Q170H	rs61751103	15	2009	19608551	2009-10-02	M
Alzheimer disease, late onset, association with	DAPK1	2	9q34.1	Death-associated protein kinase 1	NULL	NULL	NULL	IVS2 ds A-G +41638	NULL	NULL	rs4877365	NULL	2006	16847012	2006-10-17	S
Alzheimer disease, late onset, association with	DAPK1	2	9q34.1	Death-associated protein kinase 1	NULL	NULL	NULL	IVS2 as C-T -26878	63-26878C>T	63minusrs14875421926878CtoT	rs4878104	9	2006	16847012	2006-10-17	S
Alzheimer disease, late-onset, association with	ABCA7	2	19p13.3	ATP-binding cassette, sub-family A (ABC1), member 7	Gly-Ala	NULL	NULL	Gly1527Ala	4580G>C	4580GtoC | G1527A	rs3752246	19	2011	21460841	2011-05-03	M
Alzheimer disease	ABCA7	2	19p13.3	ATP-binding cassette, sub-family A (ABC1), member 7	Leu-Val	NULL	NULL	Leu400Val	1198C>G	1198CtoG | L400V	rs148078867	19	2015	25174650	2015-01-15	M
Alzheimer disease, late-onset, association with	UNC5C	2	4q21-q23	Unc-5 homologue C (C. elegans)	Gln-His	NULL	NULL	Gln860His	2580G>C	2580GtoC | Q860H	rs372767649	4	2014	24866402	2015-04-27	M
