# Supplementary material for: Artificial intelligence framework identifies candidate targets for drug repurposing in Alzheimer’s disease
Source: Alzheimers Res Ther. 2022 Jan 10;14:7. doi: 10.1186/s13195-021-00951-z (PMC8751379; doi:10.1186/s13195-021-00951-z)
Supplement: Supplementary file 1 — Additional file 1. [file 13195_2021_951_MOESM1_ESM.zip › Supplementary Table 3.xlsx]

## Sheet: single cell or nuclei
/		Mouse Transcriptome
GEO ID		GSE98969
Platform		GPL19057
Ref		PMID: 28602351
Source		GEO datasets
Description		By transcriptional single cell sorting, we comprehensively map all immune populations in wild type and AD–transgenic (Tg-AD) mouse brains. We describe and identify a novel microglia type associated with neurodegenerative diseases (DAM) and identify the markers, spatial-location, and pathways associated with these cells.
Case / Control		NA
Disease	Age	Selection Marker	Organ	Mouse Model	Sample Amount
AD	6 months	CD45+	Whole Brain	5XFAD	16
				C57BL/6	16
Group		Mouse Transcriptome
GEO ID		GSE140511
Platform		GPL24247, and GPL21103
Source		GEO datasets
Description		We surveyed gene-expression changes associated with AD pathology and TREM2 in 5XFAD mice and in human AD by single-nucleus RNA sequencing. We confirmed the presence of Trem2-dependent DAM and identified a previously undiscovered Serpina3n+C4b+ reactive oligodendrocyte population in mice
Ref		PMID: 31932797
Case / Control		NA
Disease	Age	Selection Marker	Organ	Mouse Model	Sample Amount
AD	7 months	NA	Whole Brain	5XFAD	3
				C57BL/6	3
				Trem2 Knock out 5XFAD	3
				Trem2 knock out C57BL/6	3
Group		Human Transcriptome
GEO ID		GSE138852
Platform		GPL18573
Source		adsn.ddnetbio.com
Description		We applied single-nucleus RNA-seq (snRNA-seq) on the entorhinal cortex from control and AD brains of twelve individuals, yielding a total of 13,214 high quality nuclei. We detail cell-type-specific gene expression patterns, unveiling how transcriptional changes in specific cell subpopulations contribute to AD.
Ref		PMID: 31768052
Case / Control		4 / 4
Disease	Age	Selection Marker	Organ	Disease Status	Sample Amount
AD	NA	NA	Entorhinal Cortex	AD	4
				Healty Control	4
Group		Human Transcriptome
GEO ID		GSE147528
Platform		GPL24676
Case / Control		NA
Source		Synapse ID: syn21788402 (AMP-AD Portal)
Description		To identify and characterize selectively vulnerable neuronal populations, we used single-nucleus RNA sequencing to profile the caudal entorhinal cortex and the superior frontal gyrus – brain regions where neurofibrillary inclusions and neuronal loss occur early and late in AD, respectively – from individuals spanning the neuropathological progression of AD.
Ref		PMID: 33432193
Disease	Age	Selection Marker	Organ	Disease Status (Braak Stage)	Sample Amount
AD	50	NA	Entorhinal Cortex	0	1
			Superior Frontal Gyrus		1
AD	60	NA	Entorhinal Cortex	0	1
			Superior Frontal Gyrus		1
AD	71	NA	Entorhinal Cortex	0	1
			Superior Frontal Gyrus		1
AD	72	NA	Entorhinal Cortex	2	1
			Superior Frontal Gyrus		1
AD	77	NA	Entorhinal Cortex	2	1
			Superior Frontal Gyrus		1
AD	87	NA	Entorhinal Cortex	2	1
			Superior Frontal Gyrus		1
AD	91	NA	Entorhinal Cortex	2	1
			Superior Frontal Gyrus		1
AD	72	NA	Entorhinal Cortex	6	1
			Superior Frontal Gyrus		1
AD	82	NA	Entorhinal Cortex	6	1
			Superior Frontal Gyrus		1
AD	82	NA	Entorhinal Cortex	6	1
			Superior Frontal Gyrus		1

## Sheet: bulk microarray
Group	Source	GEO ID	Platform	Sample	Significance of differential expression	Case/controls	Omics_type	Tissue	Ref	Gnetic background	Description
Human transcriptome	Synapse ID:syn3157699 (AMP-AD Portal)	GSE84422	GPL96	AD definite vs Normal	FC＞1.2	328 (AD definite) /214	Microarray	Brain	PMID: 27799057	Human	We characterized the gene expression changes associated with multiple clinical and neuropathological traits in 1,053 postmortem brain samples across 19 brain regions from 125 persons dying with varying severities of dementia and variable AD-neuropathology severities.
Human transcriptome	GEO datasets	GSE29378	GPL6947	AD vs control	FC＞1.2	31/32	Microarray	Hip	PMID: 23705665	Human	Genes and Pathways Underlying Regional and Cell Type Changes in Alzheimer's Disease
5XFAD Microglia transcriptome	GEO datasets	GSE65067	GPL6246	WT_APP+ vs. WT_APP-	FC＞1.2	5/5	Microarray	Microglia	PMID: 25728668	C57Bl/6j	Expression data from WT and 5XFAD microglia
5XFAD Microglia transcriptome	GEO datasets	GSE74615	GPL10333	Microglia_AD vs. Microglia_WT	FC＞1.2	7/7	Microarray	Microglia	PMID: 25002035	C57Bl/6j	Microglia from APPswe/PS1dE9, N=7, microglia from WT, N=7
rTg4510	GEO datasets	GSE57583	GPL8759	Tg5510 vs. Dbl Neg	FC＞1.2	17/17	Microarray	Hip		A cross between FVB/N(TRE-Tau) and 129S6(CaMKIIα-tTA)	Gene expression in hippocampal sub-fields of 6.1 month old rTg4510 mice
rTg4510	GEO datasets	GSE53480	GPL1261	4 AD mice vs. 4 controls	FC＞1.2	4/4	Microarray	Hip	PMID: 25069841	A cross between FVB/N(TRE-Tau) and 129S6(CaMKIIα-tTA)	Expression data from Tg4510 and Wild-type mice
