# Supplementary material for: Artificial intelligence framework identifies candidate targets for drug repurposing in Alzheimer’s disease
Source: Alzheimers Res Ther. 2022 Jan 10;14:7. doi: 10.1186/s13195-021-00951-z (PMC8751379; doi:10.1186/s13195-021-00951-z)
Supplement: Supplementary file 1 — Additional file 1. [file 13195_2021_951_MOESM1_ESM.zip › Supplementary Table 4.xlsx]

## Sheet: 15,367 DTIs
Drug_IDs	Gene[Target]ID(Entrez)	Gene Symbol	Drug development	Number of targets for each drug
DB01268	22848	AAK1	approved drugs	261
DB01268	25	ABL1	approved drugs	261
DB01268	27	ABL2	approved drugs	261
DB01268	208	AKT2	approved drugs	261
DB01268	238	ALK	approved drugs	261
DB01268	255239	ANKK1	approved drugs	261
DB01268	6790	AURKA	approved drugs	261
DB01268	9212	AURKB	approved drugs	261
DB01268	6795	AURKC	approved drugs	261
DB01268	558	AXL	approved drugs	261
DB01268	640	BLK	approved drugs	261
DB01268	55589	BMP2K	approved drugs	261
DB01268	658	BMPR1B	approved drugs	261
DB01268	659	BMPR2	approved drugs	261
DB01268	23476	BRD4	approved drugs	261
DB01268	84446	BRSK1	approved drugs	261
DB01268	9024	BRSK2	approved drugs	261
DB01268	695	BTK	approved drugs	261
DB01268	8536	CAMK1	approved drugs	261
DB01268	57118	CAMK1D	approved drugs	261
DB01268	57172	CAMK1G	approved drugs	261
DB01268	815	CAMK2A	approved drugs	261
DB01268	816	CAMK2B	approved drugs	261
DB01268	817	CAMK2D	approved drugs	261
DB01268	818	CAMK2G	approved drugs	261
DB01268	814	CAMK4	approved drugs	261
DB01268	84254	CAMKK1	approved drugs	261
DB01268	10645	CAMKK2	approved drugs	261
DB01268	5218	CDK14	approved drugs	261
DB01268	5127	CDK16	approved drugs	261
DB01268	5128	CDK17	approved drugs	261
DB01268	5129	CDK18	approved drugs	261
DB01268	1017	CDK2	approved drugs	261
DB01268	1019	CDK4	approved drugs	261
DB01268	1020	CDK5	approved drugs	261
DB01268	1022	CDK7	approved drugs	261
DB01268	8999	CDKL2	approved drugs	261
DB01268	1111	CHEK1	approved drugs	261
DB01268	11200	CHEK2	approved drugs	261
DB01268	1147	CHUK	approved drugs	261
DB01268	11113	CIT	approved drugs	261
DB01268	1195	CLK1	approved drugs	261
DB01268	1196	CLK2	approved drugs	261
DB01268	57396	CLK4	approved drugs	261
DB01268	1436	CSF1R	approved drugs	261
DB01268	1452	CSNK1A1	approved drugs	261
DB01268	122011	CSNK1A1L	approved drugs	261
DB01268	1453	CSNK1D	approved drugs	261
DB01268	1454	CSNK1E	approved drugs	261
DB01268	53944	CSNK1G1	approved drugs	261
DB01268	1455	CSNK1G2	approved drugs	261
DB01268	1456	CSNK1G3	approved drugs	261
DB01268	1457	CSNK2A1	approved drugs	261
DB01268	1459	CSNK2A2	approved drugs	261
DB01268	1612	DAPK1	approved drugs	261
DB01268	23604	DAPK2	approved drugs	261
DB01268	1613	DAPK3	approved drugs	261
DB01268	9201	DCLK1	approved drugs	261
DB01268	166614	DCLK2	approved drugs	261
DB01268	85443	DCLK3	approved drugs	261
DB01268	780	DDR1	approved drugs	261
DB01268	4921	DDR2	approved drugs	261
DB01268	8788	DLK1	approved drugs	261
DB01268	25778	DSTYK	approved drugs	261
DB01268	1859	DYRK1A	approved drugs	261
DB01268	9149	DYRK1B	approved drugs	261
DB01268	8445	DYRK2	approved drugs	261
DB01268	1956	EGFR	approved drugs	261
DB01268	5610	EIF2AK2	approved drugs	261
DB01268	440275	EIF2AK4	approved drugs	261
DB01268	2042	EPHA3	approved drugs	261
DB01268	2044	EPHA5	approved drugs	261
DB01268	285220	EPHA6	approved drugs	261
DB01268	2045	EPHA7	approved drugs	261
DB01268	2047	EPHB1	approved drugs	261
DB01268	2050	EPHB4	approved drugs	261
DB01268	2051	EPHB6	approved drugs	261
DB01268	2081	ERN1	approved drugs	261
DB01268	2241	FER	approved drugs	261
DB01268	2242	FES	approved drugs	261
DB01268	2260	FGFR1	approved drugs	261
DB01268	2263	FGFR2	approved drugs	261
DB01268	2261	FGFR3	approved drugs	261
DB01268	2264	FGFR4	approved drugs	261
DB01268	2268	FGR	approved drugs	261
DB01268	2321	FLT1	approved drugs	261
DB01268	2322	FLT3	approved drugs	261
DB01268	2324	FLT4	approved drugs	261
DB01268	2444	FRK	approved drugs	261
DB01268	2534	FYN	approved drugs	261
DB01268	2580	GAK	approved drugs	261
DB01268	6011	GRK1	approved drugs	261
DB01268	2868	GRK4	approved drugs	261
DB01268	131890	GRK7	approved drugs	261
DB01268	3055	HCK	approved drugs	261
DB01268	204851	HIPK1	approved drugs	261
DB01268	28996	HIPK2	approved drugs	261
DB01268	10114	HIPK3	approved drugs	261
DB01268	147746	HIPK4	approved drugs	261
DB01268	30811	HUNK	approved drugs	261
DB01268	22858	ICK	approved drugs	261
DB01268	3480	IGF1R	approved drugs	261
DB01268	9641	IKBKE	approved drugs	261
DB01268	3643	INSR	approved drugs	261
DB01268	3645	INSRR	approved drugs	261
DB01268	3654	IRAK1	approved drugs	261
DB01268	11213	IRAK3	approved drugs	261
DB01268	51135	IRAK4	approved drugs	261
DB01268	3702	ITK	approved drugs	261
DB01268	3716	JAK1	approved drugs	261
DB01268	3717	JAK2	approved drugs	261
DB01268	3718	JAK3	approved drugs	261
DB01268	3757	KCNH2	approved drugs	261
DB01268	3791	KDR	approved drugs	261
DB01268	3815	KIT	approved drugs	261
DB01268	9113	LATS1	approved drugs	261
DB01268	26524	LATS2	approved drugs	261
DB01268	3932	LCK	approved drugs	261
DB01268	120892	LRRK2	approved drugs	261
DB01268	4058	LTK	approved drugs	261
DB01268	4067	LYN	approved drugs	261
DB01268	5604	MAP2K1	approved drugs	261
DB01268	5605	MAP2K2	approved drugs	261
DB01268	5606	MAP2K3	approved drugs	261
DB01268	6416	MAP2K4	approved drugs	261
DB01268	5607	MAP2K5	approved drugs	261
DB01268	5608	MAP2K6	approved drugs	261
DB01268	4296	MAP3K11	approved drugs	261
DB01268	7786	MAP3K12	approved drugs	261
DB01268	9175	MAP3K13	approved drugs	261
DB01268	389840	MAP3K15	approved drugs	261
DB01268	80122	MAP3K19	approved drugs	261
DB01268	10746	MAP3K2	approved drugs	261
DB01268	4215	MAP3K3	approved drugs	261
DB01268	4216	MAP3K4	approved drugs	261
DB01268	6885	MAP3K7	approved drugs	261
DB01268	4293	MAP3K9	approved drugs	261
DB01268	11184	MAP4K1	approved drugs	261
DB01268	5871	MAP4K2	approved drugs	261
DB01268	8491	MAP4K3	approved drugs	261
DB01268	9448	MAP4K4	approved drugs	261
DB01268	11183	MAP4K5	approved drugs	261
DB01268	5602	MAPK10	approved drugs	261
DB01268	5598	MAPK7	approved drugs	261
DB01268	5601	MAPK9	approved drugs	261
DB01268	4139	MARK1	approved drugs	261
DB01268	2011	MARK2	approved drugs	261
DB01268	4140	MARK3	approved drugs	261
DB01268	57787	MARK4	approved drugs	261
DB01268	22983	MAST1	approved drugs	261
DB01268	4145	MATK	approved drugs	261
DB01268	9833	MELK	approved drugs	261
DB01268	10461	MERTK	approved drugs	261
DB01268	4233	MET	approved drugs	261
DB01268	50488	MINK1	approved drugs	261
DB01268	8569	MKNK1	approved drugs	261
DB01268	2872	MKNK2	approved drugs	261
DB01268	4593	MUSK	approved drugs	261
DB01268	4638	MYLK	approved drugs	261
DB01268	85366	MYLK2	approved drugs	261
DB01268	91807	MYLK3	approved drugs	261
DB01268	340156	MYLK4	approved drugs	261
DB01268	53904	MYO3A	approved drugs	261
DB01268	140469	MYO3B	approved drugs	261
DB01268	4751	NEK2	approved drugs	261
DB01268	140609	NEK7	approved drugs	261
DB01268	4914	NTRK1	approved drugs	261
DB01268	4915	NTRK2	approved drugs	261
DB01268	4916	NTRK3	approved drugs	261
DB01268	9891	NUAK1	approved drugs	261
DB01268	81788	NUAK2	approved drugs	261
DB01268	9943	OXSR1	approved drugs	261
DB01268	5063	PAK3	approved drugs	261
DB01268	10298	PAK4	approved drugs	261
DB01268	56924	PAK6	approved drugs	261
DB01268	5156	PDGFRA	approved drugs	261
DB01268	5159	PDGFRB	approved drugs	261
DB01268	5170	PDPK1	approved drugs	261
DB01268	5260	PHKG1	approved drugs	261
DB01268	5261	PHKG2	approved drugs	261
DB01268	5290	PIK3CA	approved drugs	261
DB01268	5293	PIK3CD	approved drugs	261
DB01268	5294	PIK3CG	approved drugs	261
DB01268	11040	PIM2	approved drugs	261
DB01268	415116	PIM3	approved drugs	261
DB01268	8396	PIP4K2B	approved drugs	261
DB01268	8394	PIP5K1A	approved drugs	261
DB01268	5585	PKN1	approved drugs	261
DB01268	5586	PKN2	approved drugs	261
DB01268	10769	PLK2	approved drugs	261
DB01268	10733	PLK4	approved drugs	261
DB01268	5562	PRKAA1	approved drugs	261
DB01268	5563	PRKAA2	approved drugs	261
DB01268	5578	PRKCA	approved drugs	261
DB01268	5588	PRKCQ	approved drugs	261
DB01268	5587	PRKD1	approved drugs	261
DB01268	25865	PRKD2	approved drugs	261
DB01268	23683	PRKD3	approved drugs	261
DB01268	9128	PRPF4	approved drugs	261
DB01268	8899	PRPF4B	approved drugs	261
DB01268	5747	PTK2	approved drugs	261
DB01268	2185	PTK2B	approved drugs	261
DB01268	5753	PTK6	approved drugs	261
DB01268	5979	RET	approved drugs	261
DB01268	83732	RIOK1	approved drugs	261
DB01268	55781	RIOK2	approved drugs	261
DB01268	8780	RIOK3	approved drugs	261
DB01268	8737	RIPK1	approved drugs	261
DB01268	54101	RIPK4	approved drugs	261
DB01268	6093	ROCK1	approved drugs	261
DB01268	9475	ROCK2	approved drugs	261
DB01268	6195	RPS6KA1	approved drugs	261
DB01268	6196	RPS6KA2	approved drugs	261
DB01268	6197	RPS6KA3	approved drugs	261
DB01268	8986	RPS6KA4	approved drugs	261
DB01268	9252	RPS6KA5	approved drugs	261
DB01268	27330	RPS6KA6	approved drugs	261
DB01268	6198	RPS6KB1	approved drugs	261
DB01268	388228	SBK1	approved drugs	261
DB01268	23678	SGK3	approved drugs	261
DB01268	150094	SIK1	approved drugs	261
DB01268	23235	SIK2	approved drugs	261
DB01268	9748	SLK	approved drugs	261
DB01268	54861	SNRK	approved drugs	261
DB01268	6714	SRC	approved drugs	261
DB01268	6732	SRPK1	approved drugs	261
DB01268	6733	SRPK2	approved drugs	261
DB01268	26576	SRPK3	approved drugs	261
DB01268	6793	STK10	approved drugs	261
DB01268	6794	STK11	approved drugs	261
DB01268	8576	STK16	approved drugs	261
DB01268	9263	STK17A	approved drugs	261
DB01268	9262	STK17B	approved drugs	261
DB01268	8428	STK24	approved drugs	261
DB01268	10494	STK25	approved drugs	261
DB01268	6788	STK3	approved drugs	261
DB01268	65975	STK33	approved drugs	261
DB01268	140901	STK35	approved drugs	261
DB01268	11329	STK38	approved drugs	261
DB01268	23012	STK38L	approved drugs	261
DB01268	27347	STK39	approved drugs	261
DB01268	6789	STK4	approved drugs	261
DB01268	57551	TAOK1	approved drugs	261
DB01268	51347	TAOK3	approved drugs	261
DB01268	29110	TBK1	approved drugs	261
DB01268	7075	TIE1	approved drugs	261
DB01268	9874	TLK1	approved drugs	261
DB01268	11011	TLK2	approved drugs	261
DB01268	23043	TNIK	approved drugs	261
DB01268	8711	TNK1	approved drugs	261
DB01268	10188	TNK2	approved drugs	261
DB01268	80351	TNKS2	approved drugs	261
DB01268	83942	TSSK1B	approved drugs	261
DB01268	7272	TTK	approved drugs	261
DB01268	7297	TYK2	approved drugs	261
DB01268	7301	TYRO3	approved drugs	261
DB01268	8408	ULK1	approved drugs	261
DB01268	9706	ULK2	approved drugs	261
DB01268	25989	ULK3	approved drugs	261
DB01268	7465	WEE1	approved drugs	261
DB01268	7525	YES1	approved drugs	261
DB09079	22848	AAK1	approved drugs	215
DB09079	25	ABL1	approved drugs	215
DB09079	27	ABL2	approved drugs	215
DB09079	90	ACVR1	approved drugs	215
DB09079	91	ACVR1B	approved drugs	215
DB09079	94	ACVRL1	approved drugs	215
DB09079	238	ALK	approved drugs	215
DB09079	9212	AURKB	approved drugs	215
DB09079	6795	AURKC	approved drugs	215
DB09079	558	AXL	approved drugs	215
DB09079	640	BLK	approved drugs	215
DB09079	55589	BMP2K	approved drugs	215
DB09079	659	BMPR2	approved drugs	215
DB09079	695	BTK	approved drugs	215
DB09079	8536	CAMK1	approved drugs	215
DB09079	57118	CAMK1D	approved drugs	215
DB09079	57172	CAMK1G	approved drugs	215
DB09079	815	CAMK2A	approved drugs	215
DB09079	814	CAMK4	approved drugs	215
DB09079	84254	CAMKK1	approved drugs	215
DB09079	10645	CAMKK2	approved drugs	215
DB09079	5218	CDK14	approved drugs	215
DB09079	5127	CDK16	approved drugs	215
DB09079	5128	CDK17	approved drugs	215
DB09079	5129	CDK18	approved drugs	215
DB09079	1017	CDK2	approved drugs	215
DB09079	1019	CDK4	approved drugs	215
DB09079	1022	CDK7	approved drugs	215
DB09079	8999	CDKL2	approved drugs	215
DB09079	1111	CHEK1	approved drugs	215
DB09079	1147	CHUK	approved drugs	215
DB09079	1195	CLK1	approved drugs	215
DB09079	1196	CLK2	approved drugs	215
DB09079	57396	CLK4	approved drugs	215
DB09079	1436	CSF1R	approved drugs	215
DB09079	1453	CSNK1D	approved drugs	215
DB09079	1454	CSNK1E	approved drugs	215
DB09079	1457	CSNK2A1	approved drugs	215
DB09079	1459	CSNK2A2	approved drugs	215
DB09079	23604	DAPK2	approved drugs	215
DB09079	1613	DAPK3	approved drugs	215
DB09079	9201	DCLK1	approved drugs	215
DB09079	85443	DCLK3	approved drugs	215
DB09079	780	DDR1	approved drugs	215
DB09079	4921	DDR2	approved drugs	215
DB09079	9149	DYRK1B	approved drugs	215
DB09079	440275	EIF2AK4	approved drugs	215
DB09079	2041	EPHA1	approved drugs	215
DB09079	1969	EPHA2	approved drugs	215
DB09079	2042	EPHA3	approved drugs	215
DB09079	285220	EPHA6	approved drugs	215
DB09079	2047	EPHB1	approved drugs	215
DB09079	2050	EPHB4	approved drugs	215
DB09079	2051	EPHB6	approved drugs	215
DB09079	2081	ERN1	approved drugs	215
DB09079	2241	FER	approved drugs	215
DB09079	2242	FES	approved drugs	215
DB09079	2260	FGFR1	approved drugs	215
DB09079	2263	FGFR2	approved drugs	215
DB09079	2261	FGFR3	approved drugs	215
DB09079	2264	FGFR4	approved drugs	215
DB09079	2268	FGR	approved drugs	215
DB09079	2321	FLT1	approved drugs	215
DB09079	2322	FLT3	approved drugs	215
DB09079	2324	FLT4	approved drugs	215
DB09079	2444	FRK	approved drugs	215
DB09079	2534	FYN	approved drugs	215
DB09079	6011	GRK1	approved drugs	215
DB09079	2868	GRK4	approved drugs	215
DB09079	131890	GRK7	approved drugs	215
DB09079	2931	GSK3A	approved drugs	215
DB09079	2932	GSK3B	approved drugs	215
DB09079	3055	HCK	approved drugs	215
DB09079	204851	HIPK1	approved drugs	215
DB09079	28996	HIPK2	approved drugs	215
DB09079	10114	HIPK3	approved drugs	215
DB09079	147746	HIPK4	approved drugs	215
DB09079	22858	ICK	approved drugs	215
DB09079	3480	IGF1R	approved drugs	215
DB09079	9641	IKBKE	approved drugs	215
DB09079	3643	INSR	approved drugs	215
DB09079	3645	INSRR	approved drugs	215
DB09079	3654	IRAK1	approved drugs	215
DB09079	11213	IRAK3	approved drugs	215
DB09079	51135	IRAK4	approved drugs	215
DB09079	3702	ITK	approved drugs	215
DB09079	3716	JAK1	approved drugs	215
DB09079	3717	JAK2	approved drugs	215
DB09079	3718	JAK3	approved drugs	215
DB09079	3791	KDR	approved drugs	215
DB09079	3815	KIT	approved drugs	215
DB09079	9113	LATS1	approved drugs	215
DB09079	26524	LATS2	approved drugs	215
DB09079	3932	LCK	approved drugs	215
DB09079	120892	LRRK2	approved drugs	215
DB09079	4058	LTK	approved drugs	215
DB09079	4067	LYN	approved drugs	215
DB09079	5604	MAP2K1	approved drugs	215
DB09079	5605	MAP2K2	approved drugs	215
DB09079	5606	MAP2K3	approved drugs	215
DB09079	6416	MAP2K4	approved drugs	215
DB09079	5607	MAP2K5	approved drugs	215
DB09079	4294	MAP3K10	approved drugs	215
DB09079	4296	MAP3K11	approved drugs	215
DB09079	7786	MAP3K12	approved drugs	215
DB09079	9175	MAP3K13	approved drugs	215
DB09079	389840	MAP3K15	approved drugs	215
DB09079	80122	MAP3K19	approved drugs	215
DB09079	10746	MAP3K2	approved drugs	215
DB09079	4215	MAP3K3	approved drugs	215
DB09079	6885	MAP3K7	approved drugs	215
DB09079	4293	MAP3K9	approved drugs	215
DB09079	11184	MAP4K1	approved drugs	215
DB09079	5871	MAP4K2	approved drugs	215
DB09079	8491	MAP4K3	approved drugs	215
DB09079	9448	MAP4K4	approved drugs	215
DB09079	11183	MAP4K5	approved drugs	215
DB09079	5602	MAPK10	approved drugs	215
DB09079	5598	MAPK7	approved drugs	215
DB09079	5599	MAPK8	approved drugs	215
DB09079	4139	MARK1	approved drugs	215
DB09079	2011	MARK2	approved drugs	215
DB09079	4140	MARK3	approved drugs	215
DB09079	57787	MARK4	approved drugs	215
DB09079	22983	MAST1	approved drugs	215
DB09079	9833	MELK	approved drugs	215
DB09079	10461	MERTK	approved drugs	215
DB09079	4233	MET	approved drugs	215
DB09079	50488	MINK1	approved drugs	215
DB09079	4593	MUSK	approved drugs	215
DB09079	4638	MYLK	approved drugs	215
DB09079	85366	MYLK2	approved drugs	215
DB09079	91807	MYLK3	approved drugs	215
DB09079	340156	MYLK4	approved drugs	215
DB09079	140469	MYO3B	approved drugs	215
DB09079	4914	NTRK1	approved drugs	215
DB09079	4915	NTRK2	approved drugs	215
DB09079	4916	NTRK3	approved drugs	215
DB09079	9891	NUAK1	approved drugs	215
DB09079	81788	NUAK2	approved drugs	215
DB09079	9943	OXSR1	approved drugs	215
DB09079	5062	PAK2	approved drugs	215
DB09079	5063	PAK3	approved drugs	215
DB09079	10298	PAK4	approved drugs	215
DB09079	5156	PDGFRA	approved drugs	215
DB09079	5159	PDGFRB	approved drugs	215
DB09079	5170	PDPK1	approved drugs	215
DB09079	5260	PHKG1	approved drugs	215
DB09079	5261	PHKG2	approved drugs	215
DB09079	8396	PIP4K2B	approved drugs	215
DB09079	8394	PIP5K1A	approved drugs	215
DB09079	5585	PKN1	approved drugs	215
DB09079	5586	PKN2	approved drugs	215
DB09079	10733	PLK4	approved drugs	215
DB09079	5562	PRKAA1	approved drugs	215
DB09079	5563	PRKAA2	approved drugs	215
DB09079	5588	PRKCQ	approved drugs	215
DB09079	5587	PRKD1	approved drugs	215
DB09079	25865	PRKD2	approved drugs	215
DB09079	23683	PRKD3	approved drugs	215
DB09079	5592	PRKG1	approved drugs	215
DB09079	8899	PRPF4B	approved drugs	215
DB09079	5747	PTK2	approved drugs	215
DB09079	2185	PTK2B	approved drugs	215
DB09079	5979	RET	approved drugs	215
DB09079	83732	RIOK1	approved drugs	215
DB09079	8780	RIOK3	approved drugs	215
DB09079	8737	RIPK1	approved drugs	215
DB09079	54101	RIPK4	approved drugs	215
DB09079	6098	ROS1	approved drugs	215
DB09079	6195	RPS6KA1	approved drugs	215
DB09079	6196	RPS6KA2	approved drugs	215
DB09079	6197	RPS6KA3	approved drugs	215
DB09079	8986	RPS6KA4	approved drugs	215
DB09079	9252	RPS6KA5	approved drugs	215
DB09079	27330	RPS6KA6	approved drugs	215
DB09079	6198	RPS6KB1	approved drugs	215
DB09079	388228	SBK1	approved drugs	215
DB09079	23678	SGK3	approved drugs	215
DB09079	150094	SIK1	approved drugs	215
DB09079	23235	SIK2	approved drugs	215
DB09079	9748	SLK	approved drugs	215
DB09079	6714	SRC	approved drugs	215
DB09079	6732	SRPK1	approved drugs	215
DB09079	6733	SRPK2	approved drugs	215
DB09079	26576	SRPK3	approved drugs	215
DB09079	6793	STK10	approved drugs	215
DB09079	6794	STK11	approved drugs	215
DB09079	8576	STK16	approved drugs	215
DB09079	9263	STK17A	approved drugs	215
DB09079	9262	STK17B	approved drugs	215
DB09079	8428	STK24	approved drugs	215
DB09079	6788	STK3	approved drugs	215
DB09079	65975	STK33	approved drugs	215
DB09079	140901	STK35	approved drugs	215
DB09079	27347	STK39	approved drugs	215
DB09079	6789	STK4	approved drugs	215
DB09079	29110	TBK1	approved drugs	215
DB09079	7010	TEK	approved drugs	215
DB09079	7046	TGFBR1	approved drugs	215
DB09079	7075	TIE1	approved drugs	215
DB09079	23043	TNIK	approved drugs	215
DB09079	8711	TNK1	approved drugs	215
DB09079	10188	TNK2	approved drugs	215
DB09079	83942	TSSK1B	approved drugs	215
DB09079	7272	TTK	approved drugs	215
DB09079	7294	TXK	approved drugs	215
DB09079	7297	TYK2	approved drugs	215
DB09079	7301	TYRO3	approved drugs	215
DB09079	8408	ULK1	approved drugs	215
DB09079	9706	ULK2	approved drugs	215
DB09079	25989	ULK3	approved drugs	215
DB09079	7465	WEE1	approved drugs	215
DB09079	7525	YES1	approved drugs	215
DB09079	7535	ZAP70	approved drugs	215
DB06616	22848	AAK1	approved drugs	200
DB06616	25	ABL1	approved drugs	200
DB06616	27	ABL2	approved drugs	200
DB06616	238	ALK	approved drugs	200
DB06616	255239	ANKK1	approved drugs	200
DB06616	558	AXL	approved drugs	200
DB06616	613	BCR	approved drugs	200
DB06616	640	BLK	approved drugs	200
DB06616	55589	BMP2K	approved drugs	200
DB06616	659	BMPR2	approved drugs	200
DB06616	660	BMX	approved drugs	200
DB06616	695	BTK	approved drugs	200
DB06616	57118	CAMK1D	approved drugs	200
DB06616	815	CAMK2A	approved drugs	200
DB06616	818	CAMK2G	approved drugs	200
DB06616	10645	CAMKK2	approved drugs	200
DB06616	8573	CASK	approved drugs	200
DB06616	5218	CDK14	approved drugs	200
DB06616	65061	CDK15	approved drugs	200
DB06616	5127	CDK16	approved drugs	200
DB06616	1017	CDK2	approved drugs	200
DB06616	1022	CDK7	approved drugs	200
DB06616	1111	CHEK1	approved drugs	200
DB06616	11200	CHEK2	approved drugs	200
DB06616	11113	CIT	approved drugs	200
DB06616	1195	CLK1	approved drugs	200
DB06616	1196	CLK2	approved drugs	200
DB06616	1198	CLK3	approved drugs	200
DB06616	57396	CLK4	approved drugs	200
DB06616	1436	CSF1R	approved drugs	200
DB06616	1445	CSK	approved drugs	200
DB06616	1452	CSNK1A1	approved drugs	200
DB06616	122011	CSNK1A1L	approved drugs	200
DB06616	1453	CSNK1D	approved drugs	200
DB06616	1454	CSNK1E	approved drugs	200
DB06616	85443	DCLK3	approved drugs	200
DB06616	780	DDR1	approved drugs	200
DB06616	4921	DDR2	approved drugs	200
DB06616	1760	DMPK	approved drugs	200
DB06616	25778	DSTYK	approved drugs	200
DB06616	1956	EGFR	approved drugs	200
DB06616	27102	EIF2AK1	approved drugs	200
DB06616	440275	EIF2AK4	approved drugs	200
DB06616	2041	EPHA1	approved drugs	200
DB06616	1969	EPHA2	approved drugs	200
DB06616	2042	EPHA3	approved drugs	200
DB06616	2043	EPHA4	approved drugs	200
DB06616	2044	EPHA5	approved drugs	200
DB06616	285220	EPHA6	approved drugs	200
DB06616	2046	EPHA8	approved drugs	200
DB06616	2047	EPHB1	approved drugs	200
DB06616	2048	EPHB2	approved drugs	200
DB06616	2049	EPHB3	approved drugs	200
DB06616	2050	EPHB4	approved drugs	200
DB06616	2051	EPHB6	approved drugs	200
DB06616	2064	ERBB2	approved drugs	200
DB06616	2065	ERBB3	approved drugs	200
DB06616	2066	ERBB4	approved drugs	200
DB06616	2241	FER	approved drugs	200
DB06616	2242	FES	approved drugs	200
DB06616	2268	FGR	approved drugs	200
DB06616	2322	FLT3	approved drugs	200
DB06616	2444	FRK	approved drugs	200
DB06616	2534	FYN	approved drugs	200
DB06616	2580	GAK	approved drugs	200
DB06616	2868	GRK4	approved drugs	200
DB06616	131890	GRK7	approved drugs	200
DB06616	3055	HCK	approved drugs	200
DB06616	204851	HIPK1	approved drugs	200
DB06616	28996	HIPK2	approved drugs	200
DB06616	10114	HIPK3	approved drugs	200
DB06616	147746	HIPK4	approved drugs	200
DB06616	30811	HUNK	approved drugs	200
DB06616	9641	IKBKE	approved drugs	200
DB06616	3654	IRAK1	approved drugs	200
DB06616	51135	IRAK4	approved drugs	200
DB06616	3702	ITK	approved drugs	200
DB06616	3717	JAK2	approved drugs	200
DB06616	3718	JAK3	approved drugs	200
DB06616	3815	KIT	approved drugs	200
DB06616	3932	LCK	approved drugs	200
DB06616	120892	LRRK2	approved drugs	200
DB06616	4058	LTK	approved drugs	200
DB06616	4067	LYN	approved drugs	200
DB06616	5604	MAP2K1	approved drugs	200
DB06616	5605	MAP2K2	approved drugs	200
DB06616	5606	MAP2K3	approved drugs	200
DB06616	6416	MAP2K4	approved drugs	200
DB06616	5607	MAP2K5	approved drugs	200
DB06616	5608	MAP2K6	approved drugs	200
DB06616	5609	MAP2K7	approved drugs	200
DB06616	4214	MAP3K1	approved drugs	200
DB06616	4296	MAP3K11	approved drugs	200
DB06616	7786	MAP3K12	approved drugs	200
DB06616	9175	MAP3K13	approved drugs	200
DB06616	80122	MAP3K19	approved drugs	200
DB06616	10746	MAP3K2	approved drugs	200
DB06616	4215	MAP3K3	approved drugs	200
DB06616	4216	MAP3K4	approved drugs	200
DB06616	6885	MAP3K7	approved drugs	200
DB06616	4293	MAP3K9	approved drugs	200
DB06616	11184	MAP4K1	approved drugs	200
DB06616	5871	MAP4K2	approved drugs	200
DB06616	8491	MAP4K3	approved drugs	200
DB06616	9448	MAP4K4	approved drugs	200
DB06616	11183	MAP4K5	approved drugs	200
DB06616	5598	MAPK7	approved drugs	200
DB06616	22983	MAST1	approved drugs	200
DB06616	4145	MATK	approved drugs	200
DB06616	10461	MERTK	approved drugs	200
DB06616	4233	MET	approved drugs	200
DB06616	50488	MINK1	approved drugs	200
DB06616	4486	MST1R	approved drugs	200
DB06616	51765	MST4	approved drugs	200
DB06616	4638	MYLK	approved drugs	200
DB06616	53904	MYO3A	approved drugs	200
DB06616	140469	MYO3B	approved drugs	200
DB06616	79858	NEK11	approved drugs	200
DB06616	4751	NEK2	approved drugs	200
DB06616	167359	NIM1	approved drugs	200
DB06616	51701	NLK	approved drugs	200
DB06616	4869	NPM1	approved drugs	200
DB06616	4914	NTRK1	approved drugs	200
DB06616	4915	NTRK2	approved drugs	200
DB06616	4916	NTRK3	approved drugs	200
DB06616	9891	NUAK1	approved drugs	200
DB06616	81788	NUAK2	approved drugs	200
DB06616	5058	PAK1	approved drugs	200
DB06616	5062	PAK2	approved drugs	200
DB06616	5063	PAK3	approved drugs	200
DB06616	5156	PDGFRA	approved drugs	200
DB06616	5159	PDGFRB	approved drugs	200
DB06616	5260	PHKG1	approved drugs	200
DB06616	5261	PHKG2	approved drugs	200
DB06616	8394	PIP5K1A	approved drugs	200
DB06616	9088	PKMYT1	approved drugs	200
DB06616	5585	PKN1	approved drugs	200
DB06616	5586	PKN2	approved drugs	200
DB06616	5347	PLK1	approved drugs	200
DB06616	10769	PLK2	approved drugs	200
DB06616	5562	PRKAA1	approved drugs	200
DB06616	5580	PRKCD	approved drugs	200
DB06616	5581	PRKCE	approved drugs	200
DB06616	5588	PRKCQ	approved drugs	200
DB06616	23683	PRKD3	approved drugs	200
DB06616	5747	PTK2	approved drugs	200
DB06616	2185	PTK2B	approved drugs	200
DB06616	5979	RET	approved drugs	200
DB06616	83732	RIOK1	approved drugs	200
DB06616	8780	RIOK3	approved drugs	200
DB06616	8767	RIPK2	approved drugs	200
DB06616	6093	ROCK1	approved drugs	200
DB06616	9475	ROCK2	approved drugs	200
DB06616	6196	RPS6KA2	approved drugs	200
DB06616	6197	RPS6KA3	approved drugs	200
DB06616	27330	RPS6KA6	approved drugs	200
DB06616	6198	RPS6KB1	approved drugs	200
DB06616	150094	SIK1	approved drugs	200
DB06616	23235	SIK2	approved drugs	200
DB06616	23387	SIK3	approved drugs	200
DB06616	9748	SLK	approved drugs	200
DB06616	6714	SRC	approved drugs	200
DB06616	6725	SRMS	approved drugs	200
DB06616	26576	SRPK3	approved drugs	200
DB06616	6793	STK10	approved drugs	200
DB06616	8428	STK24	approved drugs	200
DB06616	10494	STK25	approved drugs	200
DB06616	6788	STK3	approved drugs	200
DB06616	202374	STK32A	approved drugs	200
DB06616	65975	STK33	approved drugs	200
DB06616	140901	STK35	approved drugs	200
DB06616	27148	STK36	approved drugs	200
DB06616	27347	STK39	approved drugs	200
DB06616	6789	STK4	approved drugs	200
DB06616	6850	SYK	approved drugs	200
DB06616	57551	TAOK1	approved drugs	200
DB06616	9344	TAOK2	approved drugs	200
DB06616	51347	TAOK3	approved drugs	200
DB06616	29110	TBK1	approved drugs	200
DB06616	7006	TEC	approved drugs	200
DB06616	7010	TEK	approved drugs	200
DB06616	7075	TIE1	approved drugs	200
DB06616	9874	TLK1	approved drugs	200
DB06616	11011	TLK2	approved drugs	200
DB06616	23043	TNIK	approved drugs	200
DB06616	10188	TNK2	approved drugs	200
DB06616	51086	TNNI3K	approved drugs	200
DB06616	83942	TSSK1B	approved drugs	200
DB06616	7294	TXK	approved drugs	200
DB06616	7297	TYK2	approved drugs	200
DB06616	7301	TYRO3	approved drugs	200
DB06616	8408	ULK1	approved drugs	200
DB06616	9706	ULK2	approved drugs	200
DB06616	25989	ULK3	approved drugs	200
DB06616	7444	VRK2	approved drugs	200
DB06616	7465	WEE1	approved drugs	200
DB06616	494551	WEE2	approved drugs	200
DB06616	7525	YES1	approved drugs	200
DB06616	51776	ZAK	approved drugs	200
DB06616	7535	ZAP70	approved drugs	200
DB09130	1	A1BG	approved drugs	148
DB09130	71	ACTG1	approved drugs	148
DB09130	87	ACTN1	approved drugs	148
DB09130	95	ACY1	approved drugs	148
DB09130	173	AFM	approved drugs	148
DB09130	183	AGT	approved drugs	148
DB09130	191	AHCY	approved drugs	148
DB09130	197	AHSG	approved drugs	148
DB09130	10327	AKR1A1	approved drugs	148
DB09130	307	ANXA4	approved drugs	148
DB09130	308	ANXA5	approved drugs	148
DB09130	325	APCS	approved drugs	148
DB09130	333	APLP1	approved drugs	148
DB09130	335	APOA1	approved drugs	148
DB09130	336	APOA2	approved drugs	148
DB09130	55911	APOBR	approved drugs	148
DB09130	344	APOC2	approved drugs	148
DB09130	345	APOC3	approved drugs	148
DB09130	347	APOD	approved drugs	148
DB09130	348	APOE	approved drugs	148
DB09130	350	APOH	approved drugs	148
DB09130	351	APP	approved drugs	148
DB09130	563	AZGP1	approved drugs	148
DB09130	567	B2M	approved drugs	148
DB09130	627	BDNF	approved drugs	148
DB09130	708	C1QBP	approved drugs	148
DB09130	714	C1QC	approved drugs	148
DB09130	716	C1S	approved drugs	148
DB09130	718	C3	approved drugs	148
DB09130	721	C4B	approved drugs	148
DB09130	100293534	C4B_2	approved drugs	148
DB09130	722	C4BPA	approved drugs	148
DB09130	727	C5	approved drugs	148
DB09130	732	C8B	approved drugs	148
DB09130	735	C9	approved drugs	148
DB09130	811	CALR	approved drugs	148
DB09130	23468	CBX5	approved drugs	148
DB09130	3075	CFH	approved drugs	148
DB09130	3426	CFI	approved drugs	148
DB09130	1072	CFL1	approved drugs	148
DB09130	7123	CLEC3B	approved drugs	148
DB09130	1192	CLIC1	approved drugs	148
DB09130	1191	CLU	approved drugs	148
DB09130	1727	CYB5R3	approved drugs	148
DB09130	1915	EEF1A1	approved drugs	148
DB09130	1973	EIF4A1	approved drugs	148
DB09130	3692	EIF6	approved drugs	148
DB09130	2023	ENO1	approved drugs	148
DB09130	2147	F2	approved drugs	148
DB09130	2597	GAPDH	approved drugs	148
DB09130	2741	GLRA1	approved drugs	148
DB09130	10399	GNB2L1	approved drugs	148
DB09130	2805	GOT1	approved drugs	148
DB09130	2821	GPI	approved drugs	148
DB09130	2934	GSN	approved drugs	148
DB09130	2936	GSR	approved drugs	148
DB09130	2937	GSS	approved drugs	148
DB09130	3039	HBA1	approved drugs	148
DB09130	3040	HBA2	approved drugs	148
DB09130	3043	HBB	approved drugs	148
DB09130	3068	HDGF	approved drugs	148
DB09130	341208	HEPHL1	approved drugs	148
DB09130	3008	HIST1H1E	approved drugs	148
DB09130	8347	HIST1H2BC	approved drugs	148
DB09130	3017	HIST1H2BD	approved drugs	148
DB09130	8344	HIST1H2BE	approved drugs	148
DB09130	8343	HIST1H2BF	approved drugs	148
DB09130	8339	HIST1H2BG	approved drugs	148
DB09130	8346	HIST1H2BI	approved drugs	148
DB09130	3181	HNRNPA2B1	approved drugs	148
DB09130	3187	HNRNPH1	approved drugs	148
DB09130	3189	HNRNPH3	approved drugs	148
DB09130	3191	HNRNPL	approved drugs	148
DB09130	3250	HPR	approved drugs	148
DB09130	3320	HSP90AA1	approved drugs	148
DB09130	7184	HSP90B1	approved drugs	148
DB09130	6782	HSPA13	approved drugs	148
DB09130	3309	HSPA5	approved drugs	148
DB09130	3312	HSPA8	approved drugs	148
DB09130	3329	HSPD1	approved drugs	148
DB09130	3064	HTT	approved drugs	148
DB09130	3375	IAPP	approved drugs	148
DB09130	3419	IDH3A	approved drugs	148
DB09130	3483	IGFALS	approved drugs	148
DB09130	3543	IGLL1	approved drugs	148
DB09130	3698	ITIH2	approved drugs	148
DB09130	3827	KNG1	approved drugs	148
DB09130	3848	KRT1	approved drugs	148
DB09130	3858	KRT10	approved drugs	148
DB09130	3849	KRT2	approved drugs	148
DB09130	3856	KRT8	approved drugs	148
DB09130	3857	KRT9	approved drugs	148
DB09130	3939	LDHA	approved drugs	148
DB09130	116844	LRG1	approved drugs	148
DB09130	4060	LUM	approved drugs	148
DB09130	79661	NEIL1	approved drugs	148
DB09130	252969	NEIL2	approved drugs	148
DB09130	4830	NME1	approved drugs	148
DB09130	5034	P4HB	approved drugs	148
DB09130	11315	PARK7	approved drugs	148
DB09130	2923	PDIA3	approved drugs	148
DB09130	5037	PEBP1	approved drugs	148
DB09130	5223	PGAM1	approved drugs	148
DB09130	5230	PGK1	approved drugs	148
DB09130	114770	PGLYRP2	approved drugs	148
DB09130	5315	PKM	approved drugs	148
DB09130	5340	PLG	approved drugs	148
DB09130	5444	PON1	approved drugs	148
DB09130	5473	PPBP	approved drugs	148
DB09130	5478	PPIA	approved drugs	148
DB09130	5052	PRDX1	approved drugs	148
DB09130	7001	PRDX2	approved drugs	148
DB09130	9588	PRDX6	approved drugs	148
DB09130	5621	PRNP	approved drugs	148
DB09130	5720	PSME1	approved drugs	148
DB09130	10728	PTGES3	approved drugs	148
DB09130	5902	RANBP1	approved drugs	148
DB09130	6187	RPS2	approved drugs	148
DB09130	3921	RPSA	approved drugs	148
DB09130	6273	S100A2	approved drugs	148
DB09130	6275	S100A4	approved drugs	148
DB09130	6279	S100A8	approved drugs	148
DB09130	6341	SCO1	approved drugs	148
DB09130	5265	SERPINA1	approved drugs	148
DB09130	5267	SERPINA4	approved drugs	148
DB09130	866	SERPINA6	approved drugs	148
DB09130	6906	SERPINA7	approved drugs	148
DB09130	462	SERPINC1	approved drugs	148
DB09130	3053	SERPIND1	approved drugs	148
DB09130	5054	SERPINE1	approved drugs	148
DB09130	5176	SERPINF1	approved drugs	148
DB09130	5345	SERPINF2	approved drugs	148
DB09130	710	SERPING1	approved drugs	148
DB09130	8175	SF3A2	approved drugs	148
DB09130	6421	SFPQ	approved drugs	148
DB09130	6622	SNCA	approved drugs	148
DB09130	6426	SRSF1	approved drugs	148
DB09130	10963	STIP1	approved drugs	148
DB09130	6866	TAC3	approved drugs	148
DB09130	7018	TF	approved drugs	148
DB09130	7086	TKT	approved drugs	148
DB09130	7276	TTR	approved drugs	148
DB09130	7278	TUBA3C	approved drugs	148
DB09130	113457	TUBA3D	approved drugs	148
DB09130	203068	TUBB	approved drugs	148
DB09130	7358	UGDH	approved drugs	148
DB09130	7448	VTN	approved drugs	148
DB09130	7529	YWHAB	approved drugs	148
DB08865	22848	AAK1	approved drugs	146
DB08865	25	ABL1	approved drugs	146
DB08865	27	ABL2	approved drugs	146
DB08865	90	ACVR1	approved drugs	146
DB08865	91	ACVR1B	approved drugs	146
DB08865	79934	ADCK4	approved drugs	146
DB08865	238	ALK	approved drugs	146
DB08865	255239	ANKK1	approved drugs	146
DB08865	6790	AURKA	approved drugs	146
DB08865	9212	AURKB	approved drugs	146
DB08865	6795	AURKC	approved drugs	146
DB08865	558	AXL	approved drugs	146
DB08865	640	BLK	approved drugs	146
DB08865	55589	BMP2K	approved drugs	146
DB08865	658	BMPR1B	approved drugs	146
DB08865	660	BMX	approved drugs	146
DB08865	695	BTK	approved drugs	146
DB08865	10645	CAMKK2	approved drugs	146
DB08865	8573	CASK	approved drugs	146
DB08865	728642	CDK11A	approved drugs	146
DB08865	984	CDK11B	approved drugs	146
DB08865	1022	CDK7	approved drugs	146
DB08865	8999	CDKL2	approved drugs	146
DB08865	1436	CSF1R	approved drugs	146
DB08865	9201	DCLK1	approved drugs	146
DB08865	166614	DCLK2	approved drugs	146
DB08865	780	DDR1	approved drugs	146
DB08865	1760	DMPK	approved drugs	146
DB08865	25778	DSTYK	approved drugs	146
DB08865	8445	DYRK2	approved drugs	146
DB08865	1956	EGFR	approved drugs	146
DB08865	5610	EIF2AK2	approved drugs	146
DB08865	2041	EPHA1	approved drugs	146
DB08865	1969	EPHA2	approved drugs	146
DB08865	2042	EPHA3	approved drugs	146
DB08865	2043	EPHA4	approved drugs	146
DB08865	2044	EPHA5	approved drugs	146
DB08865	285220	EPHA6	approved drugs	146
DB08865	2045	EPHA7	approved drugs	146
DB08865	2046	EPHA8	approved drugs	146
DB08865	2047	EPHB1	approved drugs	146
DB08865	2050	EPHB4	approved drugs	146
DB08865	2051	EPHB6	approved drugs	146
DB08865	2241	FER	approved drugs	146
DB08865	2242	FES	approved drugs	146
DB08865	2261	FGFR3	approved drugs	146
DB08865	2268	FGR	approved drugs	146
DB08865	2321	FLT1	approved drugs	146
DB08865	2322	FLT3	approved drugs	146
DB08865	2444	FRK	approved drugs	146
DB08865	2534	FYN	approved drugs	146
DB08865	2868	GRK4	approved drugs	146
DB08865	147746	HIPK4	approved drugs	146
DB08865	3480	IGF1R	approved drugs	146
DB08865	3551	IKBKB	approved drugs	146
DB08865	9641	IKBKE	approved drugs	146
DB08865	3643	INSR	approved drugs	146
DB08865	3645	INSRR	approved drugs	146
DB08865	3654	IRAK1	approved drugs	146
DB08865	11213	IRAK3	approved drugs	146
DB08865	51135	IRAK4	approved drugs	146
DB08865	3702	ITK	approved drugs	146
DB08865	3716	JAK1	approved drugs	146
DB08865	3717	JAK2	approved drugs	146
DB08865	3718	JAK3	approved drugs	146
DB08865	3815	KIT	approved drugs	146
DB08865	3932	LCK	approved drugs	146
DB08865	3984	LIMK1	approved drugs	146
DB08865	3985	LIMK2	approved drugs	146
DB08865	4058	LTK	approved drugs	146
DB08865	4067	LYN	approved drugs	146
DB08865	5606	MAP2K3	approved drugs	146
DB08865	4214	MAP3K1	approved drugs	146
DB08865	7786	MAP3K12	approved drugs	146
DB08865	9175	MAP3K13	approved drugs	146
DB08865	389840	MAP3K15	approved drugs	146
DB08865	80122	MAP3K19	approved drugs	146
DB08865	10746	MAP3K2	approved drugs	146
DB08865	4215	MAP3K3	approved drugs	146
DB08865	6885	MAP3K7	approved drugs	146
DB08865	11184	MAP4K1	approved drugs	146
DB08865	5871	MAP4K2	approved drugs	146
DB08865	8491	MAP4K3	approved drugs	146
DB08865	11183	MAP4K5	approved drugs	146
DB08865	5598	MAPK7	approved drugs	146
DB08865	10461	MERTK	approved drugs	146
DB08865	4233	MET	approved drugs	146
DB08865	50488	MINK1	approved drugs	146
DB08865	4486	MST1R	approved drugs	146
DB08865	51765	MST4	approved drugs	146
DB08865	4593	MUSK	approved drugs	146
DB08865	140609	NEK7	approved drugs	146
DB08865	91754	NEK9	approved drugs	146
DB08865	167359	NIM1	approved drugs	146
DB08865	4914	NTRK1	approved drugs	146
DB08865	4915	NTRK2	approved drugs	146
DB08865	4916	NTRK3	approved drugs	146
DB08865	81788	NUAK2	approved drugs	146
DB08865	8394	PIP5K1A	approved drugs	146
DB08865	10733	PLK4	approved drugs	146
DB08865	5562	PRKAA1	approved drugs	146
DB08865	5587	PRKD1	approved drugs	146
DB08865	23683	PRKD3	approved drugs	146
DB08865	5747	PTK2	approved drugs	146
DB08865	2185	PTK2B	approved drugs	146
DB08865	5979	RET	approved drugs	146
DB08865	83732	RIOK1	approved drugs	146
DB08865	8780	RIOK3	approved drugs	146
DB08865	8737	RIPK1	approved drugs	146
DB08865	8767	RIPK2	approved drugs	146
DB08865	54101	RIPK4	approved drugs	146
DB08865	6093	ROCK1	approved drugs	146
DB08865	9475	ROCK2	approved drugs	146
DB08865	6098	ROS1	approved drugs	146
DB08865	6198	RPS6KB1	approved drugs	146
DB08865	388228	SBK1	approved drugs	146
DB08865	100130827	SGK110	approved drugs	146
DB08865	23235	SIK2	approved drugs	146
DB08865	9748	SLK	approved drugs	146
DB08865	6714	SRC	approved drugs	146
DB08865	6732	SRPK1	approved drugs	146
DB08865	26576	SRPK3	approved drugs	146
DB08865	6793	STK10	approved drugs	146
DB08865	6788	STK3	approved drugs	146
DB08865	140901	STK35	approved drugs	146
DB08865	6789	STK4	approved drugs	146
DB08865	6850	SYK	approved drugs	146
DB08865	57551	TAOK1	approved drugs	146
DB08865	9344	TAOK2	approved drugs	146
DB08865	51347	TAOK3	approved drugs	146
DB08865	29110	TBK1	approved drugs	146
DB08865	7010	TEK	approved drugs	146
DB08865	7016	TESK1	approved drugs	146
DB08865	7046	TGFBR1	approved drugs	146
DB08865	7075	TIE1	approved drugs	146
DB08865	8711	TNK1	approved drugs	146
DB08865	10188	TNK2	approved drugs	146
DB08865	51086	TNNI3K	approved drugs	146
DB08865	7294	TXK	approved drugs	146
DB08865	7297	TYK2	approved drugs	146
DB08865	7301	TYRO3	approved drugs	146
DB08865	8408	ULK1	approved drugs	146
DB08865	9706	ULK2	approved drugs	146
DB08865	25989	ULK3	approved drugs	146
DB08865	7525	YES1	approved drugs	146
DB08865	7535	ZAP70	approved drugs	146
DB01254	25	ABL1	approved drugs	138
DB01254	27	ABL2	approved drugs	138
DB01254	90	ACVR1	approved drugs	138
DB01254	91	ACVR1B	approved drugs	138
DB01254	92	ACVR2A	approved drugs	138
DB01254	93	ACVR2B	approved drugs	138
DB01254	94	ACVRL1	approved drugs	138
DB01254	6790	AURKA	approved drugs	138
DB01254	9212	AURKB	approved drugs	138
DB01254	558	AXL	approved drugs	138
DB01254	613	BCR	approved drugs	138
DB01254	640	BLK	approved drugs	138
DB01254	657	BMPR1A	approved drugs	138
DB01254	658	BMPR1B	approved drugs	138
DB01254	660	BMX	approved drugs	138
DB01254	673	BRAF	approved drugs	138
DB01254	695	BTK	approved drugs	138
DB01254	8476	CDC42BPA	approved drugs	138
DB01254	9578	CDC42BPB	approved drugs	138
DB01254	55561	CDC42BPG	approved drugs	138
DB01254	1436	CSF1R	approved drugs	138
DB01254	1445	CSK	approved drugs	138
DB01254	1452	CSNK1A1	approved drugs	138
DB01254	1454	CSNK1E	approved drugs	138
DB01254	1576	CYP3A4	approved drugs	138
DB01254	780	DDR1	approved drugs	138
DB01254	4921	DDR2	approved drugs	138
DB01254	1760	DMPK	approved drugs	138
DB01254	8444	DYRK3	approved drugs	138
DB01254	1956	EGFR	approved drugs	138
DB01254	440275	EIF2AK4	approved drugs	138
DB01254	2041	EPHA1	approved drugs	138
DB01254	1969	EPHA2	approved drugs	138
DB01254	2042	EPHA3	approved drugs	138
DB01254	2043	EPHA4	approved drugs	138
DB01254	2044	EPHA5	approved drugs	138
DB01254	285220	EPHA6	approved drugs	138
DB01254	2046	EPHA8	approved drugs	138
DB01254	2047	EPHB1	approved drugs	138
DB01254	2048	EPHB2	approved drugs	138
DB01254	2049	EPHB3	approved drugs	138
DB01254	2050	EPHB4	approved drugs	138
DB01254	2051	EPHB6	approved drugs	138
DB01254	2064	ERBB2	approved drugs	138
DB01254	2065	ERBB3	approved drugs	138
DB01254	2066	ERBB4	approved drugs	138
DB01254	2242	FES	approved drugs	138
DB01254	2260	FGFR1	approved drugs	138
DB01254	2263	FGFR2	approved drugs	138
DB01254	2261	FGFR3	approved drugs	138
DB01254	2268	FGR	approved drugs	138
DB01254	2321	FLT1	approved drugs	138
DB01254	2322	FLT3	approved drugs	138
DB01254	2444	FRK	approved drugs	138
DB01254	2534	FYN	approved drugs	138
DB01254	2580	GAK	approved drugs	138
DB01254	3055	HCK	approved drugs	138
DB01254	3312	HSPA8	approved drugs	138
DB01254	51135	IRAK4	approved drugs	138
DB01254	3717	JAK2	approved drugs	138
DB01254	3718	JAK3	approved drugs	138
DB01254	3791	KDR	approved drugs	138
DB01254	3815	KIT	approved drugs	138
DB01254	3932	LCK	approved drugs	138
DB01254	3984	LIMK1	approved drugs	138
DB01254	3985	LIMK2	approved drugs	138
DB01254	4067	LYN	approved drugs	138
DB01254	5604	MAP2K1	approved drugs	138
DB01254	5605	MAP2K2	approved drugs	138
DB01254	5607	MAP2K5	approved drugs	138
DB01254	4294	MAP3K10	approved drugs	138
DB01254	9175	MAP3K13	approved drugs	138
DB01254	80122	MAP3K19	approved drugs	138
DB01254	10746	MAP3K2	approved drugs	138
DB01254	4215	MAP3K3	approved drugs	138
DB01254	4216	MAP3K4	approved drugs	138
DB01254	6885	MAP3K7	approved drugs	138
DB01254	11184	MAP4K1	approved drugs	138
DB01254	5871	MAP4K2	approved drugs	138
DB01254	8491	MAP4K3	approved drugs	138
DB01254	9448	MAP4K4	approved drugs	138
DB01254	11183	MAP4K5	approved drugs	138
DB01254	5600	MAPK11	approved drugs	138
DB01254	1432	MAPK14	approved drugs	138
DB01254	50488	MINK1	approved drugs	138
DB01254	2475	MTOR	approved drugs	138
DB01254	85366	MYLK2	approved drugs	138
DB01254	4661	MYT1	approved drugs	138
DB01254	79858	NEK11	approved drugs	138
DB01254	4751	NEK2	approved drugs	138
DB01254	51701	NLK	approved drugs	138
DB01254	8013	NR4A3	approved drugs	138
DB01254	5156	PDGFRA	approved drugs	138
DB01254	5159	PDGFRB	approved drugs	138
DB01254	5290	PIK3CA	approved drugs	138
DB01254	5293	PIK3CD	approved drugs	138
DB01254	9088	PKMYT1	approved drugs	138
DB01254	5586	PKN2	approved drugs	138
DB01254	10733	PLK4	approved drugs	138
DB01254	5467	PPARD	approved drugs	138
DB01254	5471	PPAT	approved drugs	138
DB01254	5753	PTK6	approved drugs	138
DB01254	5894	RAF1	approved drugs	138
DB01254	5979	RET	approved drugs	138
DB01254	8767	RIPK2	approved drugs	138
DB01254	388228	SBK1	approved drugs	138
DB01254	150094	SIK1	approved drugs	138
DB01254	23235	SIK2	approved drugs	138
DB01254	23387	SIK3	approved drugs	138
DB01254	9748	SLK	approved drugs	138
DB01254	4088	SMAD3	approved drugs	138
DB01254	6714	SRC	approved drugs	138
DB01254	6725	SRMS	approved drugs	138
DB01254	6777	STAT5B	approved drugs	138
DB01254	6793	STK10	approved drugs	138
DB01254	10494	STK25	approved drugs	138
DB01254	140901	STK35	approved drugs	138
DB01254	27148	STK36	approved drugs	138
DB01254	6789	STK4	approved drugs	138
DB01254	6850	SYK	approved drugs	138
DB01254	57551	TAOK1	approved drugs	138
DB01254	9344	TAOK2	approved drugs	138
DB01254	51347	TAOK3	approved drugs	138
DB01254	7006	TEC	approved drugs	138
DB01254	7016	TESK1	approved drugs	138
DB01254	7046	TGFBR1	approved drugs	138
DB01254	7048	TGFBR2	approved drugs	138
DB01254	23043	TNIK	approved drugs	138
DB01254	10188	TNK2	approved drugs	138
DB01254	51086	TNNI3K	approved drugs	138
DB01254	7294	TXK	approved drugs	138
DB01254	7297	TYK2	approved drugs	138
DB01254	25989	ULK3	approved drugs	138
DB01254	7444	VRK2	approved drugs	138
DB01254	7465	WEE1	approved drugs	138
DB01254	494551	WEE2	approved drugs	138
DB01254	7525	YES1	approved drugs	138
DB01254	51776	ZAK	approved drugs	138
DB08877	22848	AAK1	approved drugs	137
DB08877	25	ABL1	approved drugs	137
DB08877	238	ALK	approved drugs	137
DB08877	255239	ANKK1	approved drugs	137
DB08877	6790	AURKA	approved drugs	137
DB08877	9212	AURKB	approved drugs	137
DB08877	6795	AURKC	approved drugs	137
DB08877	55589	BMP2K	approved drugs	137
DB08877	658	BMPR1B	approved drugs	137
DB08877	659	BMPR2	approved drugs	137
DB08877	673	BRAF	approved drugs	137
DB08877	8536	CAMK1	approved drugs	137
DB08877	57118	CAMK1D	approved drugs	137
DB08877	57172	CAMK1G	approved drugs	137
DB08877	815	CAMK2A	approved drugs	137
DB08877	816	CAMK2B	approved drugs	137
DB08877	817	CAMK2D	approved drugs	137
DB08877	818	CAMK2G	approved drugs	137
DB08877	8573	CASK	approved drugs	137
DB08877	1022	CDK7	approved drugs	137
DB08877	1024	CDK8	approved drugs	137
DB08877	1196	CLK2	approved drugs	137
DB08877	57396	CLK4	approved drugs	137
DB08877	1452	CSNK1A1	approved drugs	137
DB08877	1457	CSNK2A1	approved drugs	137
DB08877	1459	CSNK2A2	approved drugs	137
DB08877	1612	DAPK1	approved drugs	137
DB08877	23604	DAPK2	approved drugs	137
DB08877	1613	DAPK3	approved drugs	137
DB08877	9201	DCLK1	approved drugs	137
DB08877	166614	DCLK2	approved drugs	137
DB08877	85443	DCLK3	approved drugs	137
DB08877	1760	DMPK	approved drugs	137
DB08877	1859	DYRK1A	approved drugs	137
DB08877	9149	DYRK1B	approved drugs	137
DB08877	8445	DYRK2	approved drugs	137
DB08877	2042	EPHA3	approved drugs	137
DB08877	2051	EPHB6	approved drugs	137
DB08877	2081	ERN1	approved drugs	137
DB08877	2260	FGFR1	approved drugs	137
DB08877	2534	FYN	approved drugs	137
DB08877	2580	GAK	approved drugs	137
DB08877	6011	GRK1	approved drugs	137
DB08877	2868	GRK4	approved drugs	137
DB08877	2869	GRK5	approved drugs	137
DB08877	131890	GRK7	approved drugs	137
DB08877	2931	GSK3A	approved drugs	137
DB08877	2932	GSK3B	approved drugs	137
DB08877	204851	HIPK1	approved drugs	137
DB08877	28996	HIPK2	approved drugs	137
DB08877	10114	HIPK3	approved drugs	137
DB08877	3551	IKBKB	approved drugs	137
DB08877	9641	IKBKE	approved drugs	137
DB08877	3654	IRAK1	approved drugs	137
DB08877	3716	JAK1	approved drugs	137
DB08877	3717	JAK2	approved drugs	137
DB08877	3718	JAK3	approved drugs	137
DB08877	3815	KIT	approved drugs	137
DB08877	3932	LCK	approved drugs	137
DB08877	120892	LRRK2	approved drugs	137
DB08877	4058	LTK	approved drugs	137
DB08877	5604	MAP2K1	approved drugs	137
DB08877	5605	MAP2K2	approved drugs	137
DB08877	5606	MAP2K3	approved drugs	137
DB08877	6416	MAP2K4	approved drugs	137
DB08877	4214	MAP3K1	approved drugs	137
DB08877	389840	MAP3K15	approved drugs	137
DB08877	80122	MAP3K19	approved drugs	137
DB08877	10746	MAP3K2	approved drugs	137
DB08877	4215	MAP3K3	approved drugs	137
DB08877	6885	MAP3K7	approved drugs	137
DB08877	5871	MAP4K2	approved drugs	137
DB08877	9448	MAP4K4	approved drugs	137
DB08877	5599	MAPK8	approved drugs	137
DB08877	2011	MARK2	approved drugs	137
DB08877	22983	MAST1	approved drugs	137
DB08877	9833	MELK	approved drugs	137
DB08877	2872	MKNK2	approved drugs	137
DB08877	51765	MST4	approved drugs	137
DB08877	4638	MYLK	approved drugs	137
DB08877	4752	NEK3	approved drugs	137
DB08877	140609	NEK7	approved drugs	137
DB08877	4914	NTRK1	approved drugs	137
DB08877	4915	NTRK2	approved drugs	137
DB08877	4916	NTRK3	approved drugs	137
DB08877	81788	NUAK2	approved drugs	137
DB08877	9943	OXSR1	approved drugs	137
DB08877	10298	PAK4	approved drugs	137
DB08877	56924	PAK6	approved drugs	137
DB08877	57144	PAK7	approved drugs	137
DB08877	5260	PHKG1	approved drugs	137
DB08877	5261	PHKG2	approved drugs	137
DB08877	5298	PI4KB	approved drugs	137
DB08877	5347	PLK1	approved drugs	137
DB08877	10769	PLK2	approved drugs	137
DB08877	1263	PLK3	approved drugs	137
DB08877	10733	PLK4	approved drugs	137
DB08877	5562	PRKAA1	approved drugs	137
DB08877	5566	PRKACA	approved drugs	137
DB08877	5581	PRKCE	approved drugs	137
DB08877	23683	PRKD3	approved drugs	137
DB08877	5593	PRKG2	approved drugs	137
DB08877	5747	PTK2	approved drugs	137
DB08877	5979	RET	approved drugs	137
DB08877	83732	RIOK1	approved drugs	137
DB08877	55781	RIOK2	approved drugs	137
DB08877	8780	RIOK3	approved drugs	137
DB08877	54101	RIPK4	approved drugs	137
DB08877	6093	ROCK1	approved drugs	137
DB08877	9475	ROCK2	approved drugs	137
DB08877	6195	RPS6KA1	approved drugs	137
DB08877	6196	RPS6KA2	approved drugs	137
DB08877	8986	RPS6KA4	approved drugs	137
DB08877	9252	RPS6KA5	approved drugs	137
DB08877	27330	RPS6KA6	approved drugs	137
DB08877	388228	SBK1	approved drugs	137
DB08877	100130827	SGK110	approved drugs	137
DB08877	23387	SIK3	approved drugs	137
DB08877	6732	SRPK1	approved drugs	137
DB08877	26576	SRPK3	approved drugs	137
DB08877	8576	STK16	approved drugs	137
DB08877	9263	STK17A	approved drugs	137
DB08877	9262	STK17B	approved drugs	137
DB08877	10494	STK25	approved drugs	137
DB08877	27347	STK39	approved drugs	137
DB08877	57551	TAOK1	approved drugs	137
DB08877	9344	TAOK2	approved drugs	137
DB08877	51347	TAOK3	approved drugs	137
DB08877	29110	TBK1	approved drugs	137
DB08877	10188	TNK2	approved drugs	137
DB08877	7272	TTK	approved drugs	137
DB08877	7297	TYK2	approved drugs	137
DB08877	8408	ULK1	approved drugs	137
DB08877	9706	ULK2	approved drugs	137
DB08877	25989	ULK3	approved drugs	137
DB08877	7444	VRK2	approved drugs	137
DB08877	7525	YES1	approved drugs	137
DB00398	25	ABL1	approved drugs	128
DB00398	27	ABL2	approved drugs	128
DB00398	367	AR	approved drugs	128
DB00398	6790	AURKA	approved drugs	128
DB00398	9212	AURKB	approved drugs	128
DB00398	6795	AURKC	approved drugs	128
DB00398	558	AXL	approved drugs	128
DB00398	640	BLK	approved drugs	128
DB00398	673	BRAF	approved drugs	128
DB00398	816	CAMK2B	approved drugs	128
DB00398	5218	CDK14	approved drugs	128
DB00398	65061	CDK15	approved drugs	128
DB00398	5128	CDK17	approved drugs	128
DB00398	23097	CDK19	approved drugs	128
DB00398	1017	CDK2	approved drugs	128
DB00398	1018	CDK3	approved drugs	128
DB00398	1020	CDK5	approved drugs	128
DB00398	1022	CDK7	approved drugs	128
DB00398	1024	CDK8	approved drugs	128
DB00398	8999	CDKL2	approved drugs	128
DB00398	51265	CDKL3	approved drugs	128
DB00398	11113	CIT	approved drugs	128
DB00398	1195	CLK1	approved drugs	128
DB00398	1436	CSF1R	approved drugs	128
DB00398	1445	CSK	approved drugs	128
DB00398	1452	CSNK1A1	approved drugs	128
DB00398	780	DDR1	approved drugs	128
DB00398	4921	DDR2	approved drugs	128
DB00398	8444	DYRK3	approved drugs	128
DB00398	2041	EPHA1	approved drugs	128
DB00398	1969	EPHA2	approved drugs	128
DB00398	2042	EPHA3	approved drugs	128
DB00398	2043	EPHA4	approved drugs	128
DB00398	2044	EPHA5	approved drugs	128
DB00398	285220	EPHA6	approved drugs	128
DB00398	2045	EPHA7	approved drugs	128
DB00398	2046	EPHA8	approved drugs	128
DB00398	2047	EPHB1	approved drugs	128
DB00398	2048	EPHB2	approved drugs	128
DB00398	2050	EPHB4	approved drugs	128
DB00398	2051	EPHB6	approved drugs	128
DB00398	2053	EPHX2	approved drugs	128
DB00398	2260	FGFR1	approved drugs	128
DB00398	2263	FGFR2	approved drugs	128
DB00398	2261	FGFR3	approved drugs	128
DB00398	2268	FGR	approved drugs	128
DB00398	2321	FLT1	approved drugs	128
DB00398	2322	FLT3	approved drugs	128
DB00398	2324	FLT4	approved drugs	128
DB00398	2444	FRK	approved drugs	128
DB00398	2534	FYN	approved drugs	128
DB00398	51053	GMNN	approved drugs	128
DB00398	2932	GSK3B	approved drugs	128
DB00398	3055	HCK	approved drugs	128
DB00398	204851	HIPK1	approved drugs	128
DB00398	28996	HIPK2	approved drugs	128
DB00398	10114	HIPK3	approved drugs	128
DB00398	147746	HIPK4	approved drugs	128
DB00398	3350	HTR1A	approved drugs	128
DB00398	3356	HTR2A	approved drugs	128
DB00398	3357	HTR2B	approved drugs	128
DB00398	3358	HTR2C	approved drugs	128
DB00398	3361	HTR5A	approved drugs	128
DB00398	3362	HTR6	approved drugs	128
DB00398	3363	HTR7	approved drugs	128
DB00398	3643	INSR	approved drugs	128
DB00398	3654	IRAK1	approved drugs	128
DB00398	3718	JAK3	approved drugs	128
DB00398	3791	KDR	approved drugs	128
DB00398	3815	KIT	approved drugs	128
DB00398	3932	LCK	approved drugs	128
DB00398	3984	LIMK1	approved drugs	128
DB00398	3985	LIMK2	approved drugs	128
DB00398	4067	LYN	approved drugs	128
DB00398	5607	MAP2K5	approved drugs	128
DB00398	80122	MAP3K19	approved drugs	128
DB00398	6885	MAP3K7	approved drugs	128
DB00398	11184	MAP4K1	approved drugs	128
DB00398	9448	MAP4K4	approved drugs	128
DB00398	11183	MAP4K5	approved drugs	128
DB00398	5594	MAPK1	approved drugs	128
DB00398	5600	MAPK11	approved drugs	128
DB00398	6300	MAPK12	approved drugs	128
DB00398	5603	MAPK13	approved drugs	128
DB00398	1432	MAPK14	approved drugs	128
DB00398	225689	MAPK15	approved drugs	128
DB00398	5595	MAPK3	approved drugs	128
DB00398	5601	MAPK9	approved drugs	128
DB00398	4160	MC4R	approved drugs	128
DB00398	10461	MERTK	approved drugs	128
DB00398	50488	MINK1	approved drugs	128
DB00398	8569	MKNK1	approved drugs	128
DB00398	2872	MKNK2	approved drugs	128
DB00398	4593	MUSK	approved drugs	128
DB00398	85366	MYLK2	approved drugs	128
DB00398	91807	MYLK3	approved drugs	128
DB00398	140469	MYO3B	approved drugs	128
DB00398	51701	NLK	approved drugs	128
DB00398	4914	NTRK1	approved drugs	128
DB00398	4915	NTRK2	approved drugs	128
DB00398	4916	NTRK3	approved drugs	128
DB00398	7849	PAX8	approved drugs	128
DB00398	5156	PDGFRA	approved drugs	128
DB00398	5159	PDGFRB	approved drugs	128
DB00398	10733	PLK4	approved drugs	128
DB00398	5894	RAF1	approved drugs	128
DB00398	5979	RET	approved drugs	128
DB00398	8767	RIPK2	approved drugs	128
DB00398	27330	RPS6KA6	approved drugs	128
DB00398	6198	RPS6KB1	approved drugs	128
DB00398	9748	SLK	approved drugs	128
DB00398	6714	SRC	approved drugs	128
DB00398	6725	SRMS	approved drugs	128
DB00398	6732	SRPK1	approved drugs	128
DB00398	6793	STK10	approved drugs	128
DB00398	65975	STK33	approved drugs	128
DB00398	27148	STK36	approved drugs	128
DB00398	57551	TAOK1	approved drugs	128
DB00398	9344	TAOK2	approved drugs	128
DB00398	51347	TAOK3	approved drugs	128
DB00398	7010	TEK	approved drugs	128
DB00398	7048	TGFBR2	approved drugs	128
DB00398	7075	TIE1	approved drugs	128
DB00398	23043	TNIK	approved drugs	128
DB00398	8711	TNK1	approved drugs	128
DB00398	51086	TNNI3K	approved drugs	128
DB00398	7272	TTK	approved drugs	128
DB00398	51776	ZAK	approved drugs	128
DB01593	1	A1BG	approved drugs	119
DB01593	2	A2M	approved drugs	119
DB01593	183	AGT	approved drugs	119
DB01593	197	AHSG	approved drugs	119
DB01593	226	ALDOA	approved drugs	119
DB01593	325	APCS	approved drugs	119
DB01593	333	APLP1	approved drugs	119
DB01593	334	APLP2	approved drugs	119
DB01593	335	APOA1	approved drugs	119
DB01593	336	APOA2	approved drugs	119
DB01593	55911	APOBR	approved drugs	119
DB01593	348	APOE	approved drugs	119
DB01593	8542	APOL1	approved drugs	119
DB01593	351	APP	approved drugs	119
DB01593	443	ASPA	approved drugs	119
DB01593	623	BDKRB1	approved drugs	119
DB01593	79184	BRCC3	approved drugs	119
DB01593	713	C1QB	approved drugs	119
DB01593	714	C1QC	approved drugs	119
DB01593	715	C1R	approved drugs	119
DB01593	716	C1S	approved drugs	119
DB01593	718	C3	approved drugs	119
DB01593	721	C4B	approved drugs	119
DB01593	100293534	C4B_2	approved drugs	119
DB01593	722	C4BPA	approved drugs	119
DB01593	725	C4BPB	approved drugs	119
DB01593	727	C5	approved drugs	119
DB01593	731	C8A	approved drugs	119
DB01593	732	C8B	approved drugs	119
DB01593	733	C8G	approved drugs	119
DB01593	9973	CCS	approved drugs	119
DB01593	629	CFB	approved drugs	119
DB01593	3075	CFH	approved drugs	119
DB01593	3426	CFI	approved drugs	119
DB01593	1191	CLU	approved drugs	119
DB01593	1356	CP	approved drugs	119
DB01593	1369	CPN1	approved drugs	119
DB01593	1370	CPN2	approved drugs	119
DB01593	199699	DAND5	approved drugs	119
DB01593	117159	DCD	approved drugs	119
DB01593	1832	DSP	approved drugs	119
DB01593	1915	EEF1A1	approved drugs	119
DB01593	2023	ENO1	approved drugs	119
DB01593	2099	ESR1	approved drugs	119
DB01593	2161	F12	approved drugs	119
DB01593	2165	F13B	approved drugs	119
DB01593	2147	F2	approved drugs	119
DB01593	8547	FCN3	approved drugs	119
DB01593	2243	FGA	approved drugs	119
DB01593	2335	FN1	approved drugs	119
DB01593	26330	GAPDHS	approved drugs	119
DB01593	2741	GLRA1	approved drugs	119
DB01593	2934	GSN	approved drugs	119
DB01593	3039	HBA1	approved drugs	119
DB01593	3040	HBA2	approved drugs	119
DB01593	3043	HBB	approved drugs	119
DB01593	3065	HDAC1	approved drugs	119
DB01593	9759	HDAC4	approved drugs	119
DB01593	55869	HDAC8	approved drugs	119
DB01593	3250	HPR	approved drugs	119
DB01593	388697	HRNR	approved drugs	119
DB01593	3483	IGFALS	approved drugs	119
DB01593	3512	IGJ	approved drugs	119
DB01593	3562	IL3	approved drugs	119
DB01593	3630	INS	approved drugs	119
DB01593	3697	ITIH1	approved drugs	119
DB01593	3698	ITIH2	approved drugs	119
DB01593	3699	ITIH3	approved drugs	119
DB01593	3700	ITIH4	approved drugs	119
DB01593	3728	JUP	approved drugs	119
DB01593	3818	KLKB1	approved drugs	119
DB01593	3827	KNG1	approved drugs	119
DB01593	3848	KRT1	approved drugs	119
DB01593	3858	KRT10	approved drugs	119
DB01593	3861	KRT14	approved drugs	119
DB01593	3868	KRT16	approved drugs	119
DB01593	3849	KRT2	approved drugs	119
DB01593	3852	KRT5	approved drugs	119
DB01593	3853	KRT6A	approved drugs	119
DB01593	3857	KRT9	approved drugs	119
DB01593	4193	MDM2	approved drugs	119
DB01593	4255	MGMT	approved drugs	119
DB01593	4318	MMP9	approved drugs	119
DB01593	4350	MPG	approved drugs	119
DB01593	4489	MT1A	approved drugs	119
DB01593	4502	MT2A	approved drugs	119
DB01593	4504	MT3	approved drugs	119
DB01593	4830	NME1	approved drugs	119
DB01593	5005	ORM2	approved drugs	119
DB01593	5034	P4HB	approved drugs	119
DB01593	142	PARP1	approved drugs	119
DB01593	10016	PDCD6	approved drugs	119
DB01593	2923	PDIA3	approved drugs	119
DB01593	114770	PGLYRP2	approved drugs	119
DB01593	5444	PON1	approved drugs	119
DB01593	5052	PRDX1	approved drugs	119
DB01593	5723	PSPH	approved drugs	119
DB01593	6273	S100A2	approved drugs	119
DB01593	6278	S100A7	approved drugs	119
DB01593	6279	S100A8	approved drugs	119
DB01593	6280	S100A9	approved drugs	119
DB01593	6406	SEMG1	approved drugs	119
DB01593	6414	SEPP1	approved drugs	119
DB01593	5265	SERPINA1	approved drugs	119
DB01593	12	SERPINA3	approved drugs	119
DB01593	5267	SERPINA4	approved drugs	119
DB01593	866	SERPINA6	approved drugs	119
DB01593	3053	SERPIND1	approved drugs	119
DB01593	6462	SHBG	approved drugs	119
DB01593	10572	SIVA1	approved drugs	119
DB01593	6647	SOD1	approved drugs	119
DB01593	7018	TF	approved drugs	119
DB01593	7157	TP53	approved drugs	119
DB01593	7161	TP73	approved drugs	119
DB01593	7167	TPI1	approved drugs	119
DB01593	7276	TTR	approved drugs	119
DB01593	7284	TUFM	approved drugs	119
DB01593	7402	UTRN	approved drugs	119
DB01593	7448	VTN	approved drugs	119
DB06589	22848	AAK1	approved drugs	112
DB05294	25	ABL1	approved drugs	112
DB06589	25	ABL1	approved drugs	112
DB05294	27	ABL2	approved drugs	112
DB06589	27	ABL2	approved drugs	112
DB05294	90	ACVR1	approved drugs	112
DB06589	93	ACVR2B	approved drugs	112
DB05294	94	ACVRL1	approved drugs	112
DB05294	238	ALK	approved drugs	112
DB06589	238	ALK	approved drugs	112
DB06589	6790	AURKA	approved drugs	112
DB05294	9212	AURKB	approved drugs	112
DB06589	9212	AURKB	approved drugs	112
DB05294	6795	AURKC	approved drugs	112
DB06589	6795	AURKC	approved drugs	112
DB05294	558	AXL	approved drugs	112
DB05294	640	BLK	approved drugs	112
DB06589	640	BLK	approved drugs	112
DB06589	55589	BMP2K	approved drugs	112
DB05294	658	BMPR1B	approved drugs	112
DB06589	658	BMPR1B	approved drugs	112
DB06589	673	BRAF	approved drugs	112
DB05294	695	BTK	approved drugs	112
DB06589	8536	CAMK1	approved drugs	112
DB06589	57172	CAMK1G	approved drugs	112
DB05294	8476	CDC42BPA	approved drugs	112
DB05294	9578	CDC42BPB	approved drugs	112
DB05294	55561	CDC42BPG	approved drugs	112
DB06589	728642	CDK11A	approved drugs	112
DB06589	984	CDK11B	approved drugs	112
DB06589	5127	CDK16	approved drugs	112
DB05294	1022	CDK7	approved drugs	112
DB06589	1022	CDK7	approved drugs	112
DB05294	11113	CIT	approved drugs	112
DB05294	1436	CSF1R	approved drugs	112
DB06589	1436	CSF1R	approved drugs	112
DB05294	1445	CSK	approved drugs	112
DB05294	1454	CSNK1E	approved drugs	112
DB05294	780	DDR1	approved drugs	112
DB06589	780	DDR1	approved drugs	112
DB05294	4921	DDR2	approved drugs	112
DB06589	4921	DDR2	approved drugs	112
DB05294	1956	EGFR	approved drugs	112
DB06589	5610	EIF2AK2	approved drugs	112
DB05294	2041	EPHA1	approved drugs	112
DB05294	1969	EPHA2	approved drugs	112
DB05294	2042	EPHA3	approved drugs	112
DB05294	2043	EPHA4	approved drugs	112
DB05294	2044	EPHA5	approved drugs	112
DB05294	285220	EPHA6	approved drugs	112
DB05294	2045	EPHA7	approved drugs	112
DB05294	2046	EPHA8	approved drugs	112
DB05294	2047	EPHB1	approved drugs	112
DB05294	2048	EPHB2	approved drugs	112
DB05294	2050	EPHB4	approved drugs	112
DB05294	2051	EPHB6	approved drugs	112
DB06589	2051	EPHB6	approved drugs	112
DB05294	2064	ERBB2	approved drugs	112
DB05294	2065	ERBB3	approved drugs	112
DB05294	2066	ERBB4	approved drugs	112
DB06589	2241	FER	approved drugs	112
DB06589	2242	FES	approved drugs	112
DB06589	2246	FGF1	approved drugs	112
DB05294	2260	FGFR1	approved drugs	112
DB06589	2260	FGFR1	approved drugs	112
DB05294	2263	FGFR2	approved drugs	112
DB06589	2263	FGFR2	approved drugs	112
DB05294	2261	FGFR3	approved drugs	112
DB06589	2261	FGFR3	approved drugs	112
DB05294	2264	FGFR4	approved drugs	112
DB06589	2264	FGFR4	approved drugs	112
DB05294	2268	FGR	approved drugs	112
DB06589	2268	FGR	approved drugs	112
DB05294	2321	FLT1	approved drugs	112
DB06589	2321	FLT1	approved drugs	112
DB05294	2322	FLT3	approved drugs	112
DB06589	2322	FLT3	approved drugs	112
DB05294	2324	FLT4	approved drugs	112
DB06589	2324	FLT4	approved drugs	112
DB05294	2444	FRK	approved drugs	112
DB06589	2444	FRK	approved drugs	112
DB05294	2534	FYN	approved drugs	112
DB06589	2534	FYN	approved drugs	112
DB05294	2580	GAK	approved drugs	112
DB06589	2580	GAK	approved drugs	112
DB05294	3055	HCK	approved drugs	112
DB06589	3055	HCK	approved drugs	112
DB05294	30811	HUNK	approved drugs	112
DB06589	3480	IGF1R	approved drugs	112
DB05294	3654	IRAK1	approved drugs	112
DB06589	3654	IRAK1	approved drugs	112
DB06589	11213	IRAK3	approved drugs	112
DB05294	51135	IRAK4	approved drugs	112
DB06589	3702	ITK	approved drugs	112
DB06589	3717	JAK2	approved drugs	112
DB06589	3718	JAK3	approved drugs	112
DB05294	3791	KDR	approved drugs	112
DB06589	3791	KDR	approved drugs	112
DB05294	3815	KIT	approved drugs	112
DB06589	3815	KIT	approved drugs	112
DB05294	3932	LCK	approved drugs	112
DB06589	3932	LCK	approved drugs	112
DB06589	3984	LIMK1	approved drugs	112
DB06589	3985	LIMK2	approved drugs	112
DB05294	120892	LRRK2	approved drugs	112
DB05294	4058	LTK	approved drugs	112
DB06589	4058	LTK	approved drugs	112
DB05294	4067	LYN	approved drugs	112
DB06589	4067	LYN	approved drugs	112
DB05294	5604	MAP2K1	approved drugs	112
DB05294	5605	MAP2K2	approved drugs	112
DB06589	6416	MAP2K4	approved drugs	112
DB05294	5607	MAP2K5	approved drugs	112
DB06589	5607	MAP2K5	approved drugs	112
DB06589	5608	MAP2K6	approved drugs	112
DB06589	4214	MAP3K1	approved drugs	112
DB06589	4294	MAP3K10	approved drugs	112
DB06589	4296	MAP3K11	approved drugs	112
DB05294	80122	MAP3K19	approved drugs	112
DB06589	80122	MAP3K19	approved drugs	112
DB06589	10746	MAP3K2	approved drugs	112
DB05294	4216	MAP3K4	approved drugs	112
DB06589	4293	MAP3K9	approved drugs	112
DB05294	11184	MAP4K1	approved drugs	112
DB06589	11184	MAP4K1	approved drugs	112
DB05294	5871	MAP4K2	approved drugs	112
DB06589	5871	MAP4K2	approved drugs	112
DB05294	8491	MAP4K3	approved drugs	112
DB06589	8491	MAP4K3	approved drugs	112
DB05294	9448	MAP4K4	approved drugs	112
DB06589	9448	MAP4K4	approved drugs	112
DB05294	11183	MAP4K5	approved drugs	112
DB06589	11183	MAP4K5	approved drugs	112
DB06589	5602	MAPK10	approved drugs	112
DB05294	1432	MAPK14	approved drugs	112
DB05294	5597	MAPK6	approved drugs	112
DB06589	5599	MAPK8	approved drugs	112
DB06589	5601	MAPK9	approved drugs	112
DB06589	4140	MARK3	approved drugs	112
DB05294	10461	MERTK	approved drugs	112
DB06589	10461	MERTK	approved drugs	112
DB05294	4233	MET	approved drugs	112
DB06589	4233	MET	approved drugs	112
DB05294	50488	MINK1	approved drugs	112
DB05294	8569	MKNK1	approved drugs	112
DB05294	2872	MKNK2	approved drugs	112
DB05294	4486	MST1R	approved drugs	112
DB05294	2475	MTOR	approved drugs	112
DB06589	85366	MYLK2	approved drugs	112
DB06589	4751	NEK2	approved drugs	112
DB06589	341676	NEK5	approved drugs	112
DB06589	51701	NLK	approved drugs	112
DB05294	5156	PDGFRA	approved drugs	112
DB06589	5156	PDGFRA	approved drugs	112
DB05294	5159	PDGFRB	approved drugs	112
DB06589	5159	PDGFRB	approved drugs	112
DB05294	5260	PHKG1	approved drugs	112
DB05294	5261	PHKG2	approved drugs	112
DB06589	5298	PI4KB	approved drugs	112
DB06589	79837	PIP4K2C	approved drugs	112
DB06589	23396	PIP5K1C	approved drugs	112
DB05294	10733	PLK4	approved drugs	112
DB06589	10733	PLK4	approved drugs	112
DB05294	5562	PRKAA1	approved drugs	112
DB06589	5747	PTK2	approved drugs	112
DB05294	5753	PTK6	approved drugs	112
DB06589	5753	PTK6	approved drugs	112
DB06589	5894	RAF1	approved drugs	112
DB05294	5979	RET	approved drugs	112
DB06589	5979	RET	approved drugs	112
DB06589	55781	RIOK2	approved drugs	112
DB06589	8737	RIPK1	approved drugs	112
DB05294	8767	RIPK2	approved drugs	112
DB06589	8767	RIPK2	approved drugs	112
DB05294	54101	RIPK4	approved drugs	112
DB05294	9475	ROCK2	approved drugs	112
DB06589	6098	ROS1	approved drugs	112
DB05294	6195	RPS6KA1	approved drugs	112
DB05294	27330	RPS6KA6	approved drugs	112
DB05294	6198	RPS6KB1	approved drugs	112
DB06589	10019	SH2B3	approved drugs	112
DB05294	150094	SIK1	approved drugs	112
DB06589	150094	SIK1	approved drugs	112
DB05294	23235	SIK2	approved drugs	112
DB06589	23235	SIK2	approved drugs	112
DB05294	23387	SIK3	approved drugs	112
DB05294	9748	SLK	approved drugs	112
DB06589	9748	SLK	approved drugs	112
DB05294	6714	SRC	approved drugs	112
DB06589	6714	SRC	approved drugs	112
DB05294	6725	SRMS	approved drugs	112
DB06589	6725	SRMS	approved drugs	112
DB05294	6793	STK10	approved drugs	112
DB06589	6793	STK10	approved drugs	112
DB06589	8576	STK16	approved drugs	112
DB05294	202374	STK32A	approved drugs	112
DB05294	65975	STK33	approved drugs	112
DB05294	140901	STK35	approved drugs	112
DB06589	27148	STK36	approved drugs	112
DB06589	6850	SYK	approved drugs	112
DB06589	57551	TAOK1	approved drugs	112
DB06589	9344	TAOK2	approved drugs	112
DB06589	51347	TAOK3	approved drugs	112
DB05294	7010	TEK	approved drugs	112
DB06589	7010	TEK	approved drugs	112
DB05294	7016	TESK1	approved drugs	112
DB06589	7048	TGFBR2	approved drugs	112
DB05294	7075	TIE1	approved drugs	112
DB06589	7075	TIE1	approved drugs	112
DB05294	23043	TNIK	approved drugs	112
DB06589	23043	TNIK	approved drugs	112
DB06589	8711	TNK1	approved drugs	112
DB06589	10188	TNK2	approved drugs	112
DB05294	51086	TNNI3K	approved drugs	112
DB06589	7272	TTK	approved drugs	112
DB05294	7294	TXK	approved drugs	112
DB06589	7294	TXK	approved drugs	112
DB06589	7297	TYK2	approved drugs	112
DB05294	7301	TYRO3	approved drugs	112
DB05294	25989	ULK3	approved drugs	112
DB05294	7422	VEGFA	approved drugs	112
DB05294	7525	YES1	approved drugs	112
DB06589	7525	YES1	approved drugs	112
DB05294	51776	ZAK	approved drugs	112
DB00530	22848	AAK1	approved drugs	100
DB00530	1244	ABCC2	approved drugs	100
DB00530	25	ABL1	approved drugs	100
DB00530	27	ABL2	approved drugs	100
DB00530	238	ALK	approved drugs	100
DB00530	6790	AURKA	approved drugs	100
DB00530	9212	AURKB	approved drugs	100
DB00530	6795	AURKC	approved drugs	100
DB00530	558	AXL	approved drugs	100
DB00530	640	BLK	approved drugs	100
DB00530	55589	BMP2K	approved drugs	100
DB00530	817	CAMK2D	approved drugs	100
DB00530	55561	CDC42BPG	approved drugs	100
DB00530	11113	CIT	approved drugs	100
DB00530	1445	CSK	approved drugs	100
DB00530	1453	CSNK1D	approved drugs	100
DB00530	1454	CSNK1E	approved drugs	100
DB00530	1576	CYP3A4	approved drugs	100
DB00530	1613	DAPK3	approved drugs	100
DB00530	780	DDR1	approved drugs	100
DB00530	1760	DMPK	approved drugs	100
DB00530	8445	DYRK2	approved drugs	100
DB00530	1956	EGFR	approved drugs	100
DB00530	5610	EIF2AK2	approved drugs	100
DB00530	440275	EIF2AK4	approved drugs	100
DB00530	2042	EPHA3	approved drugs	100
DB00530	2044	EPHA5	approved drugs	100
DB00530	285220	EPHA6	approved drugs	100
DB00530	2045	EPHA7	approved drugs	100
DB00530	2046	EPHA8	approved drugs	100
DB00530	2047	EPHB1	approved drugs	100
DB00530	2050	EPHB4	approved drugs	100
DB00530	2051	EPHB6	approved drugs	100
DB00530	2064	ERBB2	approved drugs	100
DB00530	2065	ERBB3	approved drugs	100
DB00530	2066	ERBB4	approved drugs	100
DB00530	2263	FGFR2	approved drugs	100
DB00530	2268	FGR	approved drugs	100
DB00530	2321	FLT1	approved drugs	100
DB00530	2322	FLT3	approved drugs	100
DB00530	2324	FLT4	approved drugs	100
DB00530	2444	FRK	approved drugs	100
DB00530	2580	GAK	approved drugs	100
DB00530	2868	GRK4	approved drugs	100
DB00530	3055	HCK	approved drugs	100
DB00530	147746	HIPK4	approved drugs	100
DB00530	3717	JAK2	approved drugs	100
DB00530	3718	JAK3	approved drugs	100
DB00530	3791	KDR	approved drugs	100
DB00530	3815	KIT	approved drugs	100
DB00530	3932	LCK	approved drugs	100
DB00530	120892	LRRK2	approved drugs	100
DB00530	4058	LTK	approved drugs	100
DB00530	4067	LYN	approved drugs	100
DB00530	5607	MAP2K5	approved drugs	100
DB00530	80122	MAP3K19	approved drugs	100
DB00530	10746	MAP3K2	approved drugs	100
DB00530	4215	MAP3K3	approved drugs	100
DB00530	5602	MAPK10	approved drugs	100
DB00530	5596	MAPK4	approved drugs	100
DB00530	5601	MAPK9	approved drugs	100
DB00530	10461	MERTK	approved drugs	100
DB00530	4233	MET	approved drugs	100
DB00530	50488	MINK1	approved drugs	100
DB00530	8569	MKNK1	approved drugs	100
DB00530	2872	MKNK2	approved drugs	100
DB00530	85366	MYLK2	approved drugs	100
DB00530	8856	NR1I2	approved drugs	100
DB00530	5156	PDGFRA	approved drugs	100
DB00530	5159	PDGFRB	approved drugs	100
DB00530	79837	PIP4K2C	approved drugs	100
DB00530	5586	PKN2	approved drugs	100
DB00530	10733	PLK4	approved drugs	100
DB00530	25865	PRKD2	approved drugs	100
DB00530	5979	RET	approved drugs	100
DB00530	8767	RIPK2	approved drugs	100
DB00530	54101	RIPK4	approved drugs	100
DB00530	8986	RPS6KA4	approved drugs	100
DB00530	388228	SBK1	approved drugs	100
DB00530	23235	SIK2	approved drugs	100
DB00530	11309	SLCO2B1	approved drugs	100
DB00530	9748	SLK	approved drugs	100
DB00530	6714	SRC	approved drugs	100
DB00530	26576	SRPK3	approved drugs	100
DB00530	6793	STK10	approved drugs	100
DB00530	9263	STK17A	approved drugs	100
DB00530	9262	STK17B	approved drugs	100
DB00530	27148	STK36	approved drugs	100
DB00530	6850	SYK	approved drugs	100
DB00530	29110	TBK1	approved drugs	100
DB00530	7075	TIE1	approved drugs	100
DB00530	23043	TNIK	approved drugs	100
DB00530	8711	TNK1	approved drugs	100
DB00530	51086	TNNI3K	approved drugs	100
DB00530	7272	TTK	approved drugs	100
DB00530	7294	TXK	approved drugs	100
DB00530	7297	TYK2	approved drugs	100
DB00530	7301	TYRO3	approved drugs	100
DB00530	25989	ULK3	approved drugs	100
DB00530	7525	YES1	approved drugs	100
DB06626	22848	AAK1	approved drugs	99
DB06626	25	ABL1	approved drugs	99
DB06626	27	ABL2	approved drugs	99
DB06626	93	ACVR2B	approved drugs	99
DB06626	255239	ANKK1	approved drugs	99
DB06626	6790	AURKA	approved drugs	99
DB06626	9212	AURKB	approved drugs	99
DB06626	6795	AURKC	approved drugs	99
DB06626	558	AXL	approved drugs	99
DB06626	640	BLK	approved drugs	99
DB06626	55589	BMP2K	approved drugs	99
DB06626	658	BMPR1B	approved drugs	99
DB06626	84254	CAMKK1	approved drugs	99
DB06626	10645	CAMKK2	approved drugs	99
DB06626	9578	CDC42BPB	approved drugs	99
DB06626	5127	CDK16	approved drugs	99
DB06626	8999	CDKL2	approved drugs	99
DB06626	1436	CSF1R	approved drugs	99
DB06626	1445	CSK	approved drugs	99
DB06626	1459	CSNK2A2	approved drugs	99
DB06626	780	DDR1	approved drugs	99
DB06626	4921	DDR2	approved drugs	99
DB06626	1956	EGFR	approved drugs	99
DB06626	5610	EIF2AK2	approved drugs	99
DB06626	2051	EPHB6	approved drugs	99
DB06626	2260	FGFR1	approved drugs	99
DB06626	2263	FGFR2	approved drugs	99
DB06626	2261	FGFR3	approved drugs	99
DB06626	2268	FGR	approved drugs	99
DB06626	2321	FLT1	approved drugs	99
DB06626	2322	FLT3	approved drugs	99
DB06626	2324	FLT4	approved drugs	99
DB06626	2580	GAK	approved drugs	99
DB06626	2868	GRK4	approved drugs	99
DB06626	30811	HUNK	approved drugs	99
DB06626	3654	IRAK1	approved drugs	99
DB06626	3702	ITK	approved drugs	99
DB06626	3717	JAK2	approved drugs	99
DB06626	3718	JAK3	approved drugs	99
DB06626	3791	KDR	approved drugs	99
DB06626	3815	KIT	approved drugs	99
DB06626	3932	LCK	approved drugs	99
DB06626	120892	LRRK2	approved drugs	99
DB06626	5604	MAP2K1	approved drugs	99
DB06626	5605	MAP2K2	approved drugs	99
DB06626	5607	MAP2K5	approved drugs	99
DB06626	7786	MAP3K12	approved drugs	99
DB06626	80122	MAP3K19	approved drugs	99
DB06626	4215	MAP3K3	approved drugs	99
DB06626	4216	MAP3K4	approved drugs	99
DB06626	4293	MAP3K9	approved drugs	99
DB06626	11184	MAP4K1	approved drugs	99
DB06626	5871	MAP4K2	approved drugs	99
DB06626	8491	MAP4K3	approved drugs	99
DB06626	9448	MAP4K4	approved drugs	99
DB06626	11183	MAP4K5	approved drugs	99
DB06626	5602	MAPK10	approved drugs	99
DB06626	5599	MAPK8	approved drugs	99
DB06626	10461	MERTK	approved drugs	99
DB06626	4233	MET	approved drugs	99
DB06626	50488	MINK1	approved drugs	99
DB06626	85366	MYLK2	approved drugs	99
DB06626	91807	MYLK3	approved drugs	99
DB06626	53904	MYO3A	approved drugs	99
DB06626	4914	NTRK1	approved drugs	99
DB06626	81788	NUAK2	approved drugs	99
DB06626	10298	PAK4	approved drugs	99
DB06626	5156	PDGFRA	approved drugs	99
DB06626	5159	PDGFRB	approved drugs	99
DB06626	5586	PKN2	approved drugs	99
DB06626	10733	PLK4	approved drugs	99
DB06626	5979	RET	approved drugs	99
DB06626	83732	RIOK1	approved drugs	99
DB06626	8780	RIOK3	approved drugs	99
DB06626	8737	RIPK1	approved drugs	99
DB06626	8767	RIPK2	approved drugs	99
DB06626	54101	RIPK4	approved drugs	99
DB06626	6098	ROS1	approved drugs	99
DB06626	150094	SIK1	approved drugs	99
DB06626	9748	SLK	approved drugs	99
DB06626	6732	SRPK1	approved drugs	99
DB06626	26576	SRPK3	approved drugs	99
DB06626	6793	STK10	approved drugs	99
DB06626	8576	STK16	approved drugs	99
DB06626	6788	STK3	approved drugs	99
DB06626	6789	STK4	approved drugs	99
DB06626	7010	TEK	approved drugs	99
DB06626	7016	TESK1	approved drugs	99
DB06626	7075	TIE1	approved drugs	99
DB06626	23043	TNIK	approved drugs	99
DB06626	8711	TNK1	approved drugs	99
DB06626	10188	TNK2	approved drugs	99
DB06626	7272	TTK	approved drugs	99
DB06626	7294	TXK	approved drugs	99
DB06626	7297	TYK2	approved drugs	99
DB06626	9706	ULK2	approved drugs	99
DB06626	25989	ULK3	approved drugs	99
DB06626	7525	YES1	approved drugs	99
DB06626	51776	ZAK	approved drugs	99
DB00317	9429	ABCG2	approved drugs	84
DB00317	25	ABL1	approved drugs	84
DB00317	27	ABL2	approved drugs	84
DB00317	558	AXL	approved drugs	84
DB00317	640	BLK	approved drugs	84
DB00317	84446	BRSK1	approved drugs	84
DB00317	817	CAMK2D	approved drugs	84
DB00317	818	CAMK2G	approved drugs	84
DB00317	1022	CDK7	approved drugs	84
DB00317	11200	CHEK2	approved drugs	84
DB00317	11113	CIT	approved drugs	84
DB00317	1453	CSNK1D	approved drugs	84
DB00317	1454	CSNK1E	approved drugs	84
DB00317	1613	DAPK3	approved drugs	84
DB00317	85443	DCLK3	approved drugs	84
DB00317	1760	DMPK	approved drugs	84
DB00317	1956	EGFR	approved drugs	84
DB00317	2041	EPHA1	approved drugs	84
DB00317	2042	EPHA3	approved drugs	84
DB00317	2044	EPHA5	approved drugs	84
DB00317	285220	EPHA6	approved drugs	84
DB00317	2046	EPHA8	approved drugs	84
DB00317	2047	EPHB1	approved drugs	84
DB00317	2050	EPHB4	approved drugs	84
DB00317	2051	EPHB6	approved drugs	84
DB00317	2064	ERBB2	approved drugs	84
DB00317	2065	ERBB3	approved drugs	84
DB00317	2066	ERBB4	approved drugs	84
DB00317	2268	FGR	approved drugs	84
DB00317	2322	FLT3	approved drugs	84
DB00317	2324	FLT4	approved drugs	84
DB00317	2444	FRK	approved drugs	84
DB00317	2580	GAK	approved drugs	84
DB00317	3055	HCK	approved drugs	84
DB00317	147746	HIPK4	approved drugs	84
DB00317	3654	IRAK1	approved drugs	84
DB00317	11213	IRAK3	approved drugs	84
DB00317	51135	IRAK4	approved drugs	84
DB00317	3791	KDR	approved drugs	84
DB00317	3815	KIT	approved drugs	84
DB00317	3932	LCK	approved drugs	84
DB00317	3984	LIMK1	approved drugs	84
DB00317	4058	LTK	approved drugs	84
DB00317	4067	LYN	approved drugs	84
DB00317	5607	MAP2K5	approved drugs	84
DB00317	80122	MAP3K19	approved drugs	84
DB00317	10746	MAP3K2	approved drugs	84
DB00317	4215	MAP3K3	approved drugs	84
DB00317	9448	MAP4K4	approved drugs	84
DB00317	11183	MAP4K5	approved drugs	84
DB00317	5602	MAPK10	approved drugs	84
DB00317	1432	MAPK14	approved drugs	84
DB00317	5596	MAPK4	approved drugs	84
DB00317	5597	MAPK6	approved drugs	84
DB00317	5601	MAPK9	approved drugs	84
DB00317	4233	MET	approved drugs	84
DB00317	50488	MINK1	approved drugs	84
DB00317	8569	MKNK1	approved drugs	84
DB00317	2872	MKNK2	approved drugs	84
DB00317	85366	MYLK2	approved drugs	84
DB00317	51701	NLK	approved drugs	84
DB00317	81788	NUAK2	approved drugs	84
DB00317	5260	PHKG1	approved drugs	84
DB00317	5261	PHKG2	approved drugs	84
DB00317	5292	PIM1	approved drugs	84
DB00317	415116	PIM3	approved drugs	84
DB00317	79837	PIP4K2C	approved drugs	84
DB00317	5587	PRKD1	approved drugs	84
DB00317	25865	PRKD2	approved drugs	84
DB00317	23683	PRKD3	approved drugs	84
DB00317	5979	RET	approved drugs	84
DB00317	8767	RIPK2	approved drugs	84
DB00317	8986	RPS6KA4	approved drugs	84
DB00317	388228	SBK1	approved drugs	84
DB00317	23235	SIK2	approved drugs	84
DB00317	9748	SLK	approved drugs	84
DB00317	6714	SRC	approved drugs	84
DB00317	6793	STK10	approved drugs	84
DB00317	9263	STK17A	approved drugs	84
DB00317	9262	STK17B	approved drugs	84
DB00317	27148	STK36	approved drugs	84
DB00317	23043	TNIK	approved drugs	84
DB00317	7294	TXK	approved drugs	84
DB00317	7525	YES1	approved drugs	84
[truncated: 13,368 more rows]
