# Supplementary material for: Artificial intelligence framework identifies candidate targets for drug repurposing in Alzheimer’s disease
Source: Alzheimers Res Ther. 2022 Jan 10;14:7. doi: 10.1186/s13195-021-00951-z (PMC8751379; doi:10.1186/s13195-021-00951-z)
Supplement: Supplementary file 1 — Additional file 1. [file 13195_2021_951_MOESM1_ESM.zip › Supplementary Table 6.xlsx]

## Sheet: Sheet2
Gene Symbol	Gene Entrez ID	map_location	Synonyms	chromosome	description	Other_designations
ADAM10	102	15q22	AD10|CD156c|HsT18717|MADM|kuz	15	ADAM metallopeptidase domain 10	ADAM 10|CDw156|a disintegrin and metalloprotease domain 10|a disintegrin and metalloproteinase domain 10|disintegrin and metalloproteinase domain-containing protein 10|kuzbanian protein homolog|mammalian disintegrin-metalloprotease
ADRA2A	150	10q25.2	ADRA2|ADRA2R|ADRAR|ALPHA2AAR|ZNF32	10	adrenoceptor alpha 2A	adrenergic, alpha-2A-, receptor|alpha-2 adrenergic receptor subtype C10|alpha-2-adrenergic receptor, platelet type|alpha-2A adrenergic receptor|alpha-2A adrenoceptor|alpha-2A adrenoreceptor|alpha-2AAR subtype C10
APOE	348	19q13.2	AD2|LDLCQ5|LPG	19	apolipoprotein E	apo-E|apolipoprotein E3
ARHGAP5	394	14q12	GFI2|RhoGAP5|p190-B|p190BRhoGAP	14	Rho GTPase activating protein 5	growth factor independent 2|p100 RasGAP-associated p105 protein|p105 RhoGAP|rho GTPase-activating protein 5|rho-type GTPase-activating protein 5
ATP1B1	481	1q24	ATP1B	1	ATPase, Na+/K+ transporting, beta 1 polypeptide	Beta 1-subunit of Na(+),K(+)-ATPase|Na, K-ATPase beta-1 polypeptide|adenosinetriphosphatase|sodium pump subunit beta-1|sodium-potassium ATPase subunit beta 1 (non-catalytic)|sodium/potassium-dependent ATPase beta-1 subunit|sodium/potassium-transporting ATPase beta-1 chain|sodium/potassium-transporting ATPase subunit beta-1
C1QBP	708	17p13.3	GC1QBP|HABP1|SF2p32|gC1Q-R|gC1qR|p32	17	complement component 1, q subcomponent binding protein	ASF/SF2-associated protein p32|C1q globular domain-binding protein|complement component 1 Q subcomponent-binding protein, mitochondrial|glycoprotein gC1qBP|hyaluronan-binding protein 1|mitochondrial matrix protein p32|p33|splicing factor SF2-associated protein
CASP1	834	11q23	ICE|IL1BC|P45	11	caspase 1, apoptosis-related cysteine peptidase	CASP1 nirs variant 1|IL-1 beta-converting enzyme|IL1B-convertase|caspase 1, apoptosis-related cysteine peptidase (interleukin 1, beta, convertase)|caspase-1|interleukin 1, beta, convertase|interleukin 1-B converting enzyme
RUNX1	861	21q22.3	AML1|AML1-EVI-1|AMLCR1|CBFA2|EVI-1|PEBP2aB	21	runt-related transcription factor 1	AML1-EVI-1 fusion protein|CBF-alpha-2|PEA2-alpha B|PEBP2-alpha B|SL3-3 enhancer factor 1 alpha B subunit|SL3/AKV core-binding factor alpha B subunit|acute myeloid leukemia 1 protein|core-binding factor, runt domain, alpha subunit 2|oncogene AML-1|polyomavirus enhancer-binding protein 2 alpha B subunit
CD33	945	19q13.3	SIGLEC-3|SIGLEC3|p67	19	CD33 molecule	CD33 antigen (gp67)|gp67|myeloid cell surface antigen CD33|sialic acid binding Ig-like lectin 3|sialic acid-binding Ig-like lectin 3
CD34	947	1q32	-	1	CD34 molecule	CD34 antigen|hematopoietic progenitor cell antigen CD34
CDK1	983	10q21.1	CDC2|CDC28A|P34CDC2	10	cyclin-dependent kinase 1	cell cycle controller CDC2|cell division control protein 2 homolog|cell division cycle 2, G1 to S and G2 to M|cell division protein kinase 1|p34 protein kinase
CHRNA7	1139	15q14	CHRNA7-2|NACHRA7	15	cholinergic receptor, nicotinic, alpha 7 (neuronal)	a7 nicotinic acetylcholine receptor|alpha 7 neuronal nicotinic acetylcholine receptor|alpha-7 nicotinic cholinergic receptor subunit|cholinergic receptor, nicotinic, alpha polypeptide 7|neuronal acetylcholine receptor protein, alpha-7 chain|neuronal acetylcholine receptor subunit alpha-7
DIO2	1734	14q24.2-q24.3	5DII|D2|DIOII|SelY|TXDI2	14	deiodinase, iodothyronine, type II	thyroxine deiodinase, type II|type 2 DI|type 2 iodothyronine deiodinase|type II iodothyronine deiodinase|type-II 5'-deiodinase|type-II 5'deiodinase
EGF	1950	4q25	HOMG4|URG	4	epidermal growth factor	beta-urogastrone|pro-epidermal growth factor
EPHA5	2044	4q13.1	CEK7|EHK1|HEK7|TYRO4	4	EPH receptor A5	EHK-1|EK7|EPH homology kinase 1|EPH-like kinase 7|Eph homology kinase-1|brain-specific kinase|ephrin type-A receptor 5|receptor protein-tyrosine kinase HEK7|tyrosine-protein kinase receptor EHK-1
ERCC3	2071	2q21	BTF2|GTF2H|RAD25|TFIIH|XPB	2	excision repair cross-complementing rodent repair deficiency, complementation group 3	BTF2 p89|DNA excision repair protein ERCC-3|DNA repair protein complementing XP-B cells|TFIIH 89 kDa subunit|TFIIH basal transcription factor complex 89 kDa subunit|TFIIH basal transcription factor complex helicase XPB subunit|TFIIH p89|basic transcription factor 2 89 kDa subunit|xeroderma pigmentosum group B-complementing protein|xeroderma pigmentosum, complementation group B
ESR1	2099	6q25.1	ER|ESR|ESRA|Era|NR3A1	6	estrogen receptor 1	ER-alpha|estradiol receptor|estrogen nuclear receptor alpha|estrogen receptor|estrogen receptor alpha 3*,4,5,6,7*/822 isoform|estrogen receptor alpha E1-E2-1-2|estrogen receptor alpha E1-N2-E2-1-2|estrogen receptor alpha delta 3*,4,5,6,7*,8*/941 isoform|estrogen receptor alpha delta 3*,4,5,6,7*/819-2 isoform|estrogen receptor alpha delta 4 +49 isoform|estrogen receptor alpha delta 4*,5,6,7*/654 i…
PTK2B	2185	8p21.1	CADTK|CAKB|FADK2|FAK2|PKB|PTK|PYK2|RAFTK	8	protein tyrosine kinase 2 beta	CAK-beta|FADK 2|PTK2B protein tyrosine kinase 2 beta|calcium-dependent tyrosine kinase|calcium-regulated non-receptor proline-rich tyrosine kinase|cell adhesion kinase beta|focal adhesion kinase 2|proline-rich tyrosine kinase 2|protein kinase B|protein-tyrosine kinase 2-beta|related adhesion focal tyrosine kinase
MS4A2	2206	11q12-q13	APY|ATOPY|FCER1B|FCERI|IGEL|IGER|IGHER|MS4A1	11	membrane-spanning 4-domains, subfamily A, member 2	Fc fragment of IgE, high affinity I, receptor for; beta polypeptide|High affinity immunoglobulin epsilon receptor beta-subunit (FcERI) (IgE Fc receptor, beta-subunit) (Fc epsilon receptor I beta-chain)|high affinity IgE receptor beta subunit|high affinity immunoglobulin epsilon receptor subunit beta|igE Fc receptor subunit beta|immunoglobulin E receptor, high affinity, beta polypeptide
FGA	2243	4q28	Fib2	4	fibrinogen alpha chain	fibrinogen, A alpha polypeptide
FOXO3	2309	6q21	AF6q21|FKHRL1|FKHRL1P2|FOXO2|FOXO3A	6	forkhead box O3	forkhead box O3A|forkhead box protein O3|forkhead homolog (rhabdomyosarcoma) like 1|forkhead in rhabdomyosarcoma-like 1|forkhead, Drosophila, homolog of, in rhabdomyosarcoma-like 1
FLNB	2317	3p14.3	ABP-278|ABP-280|AOI|FH1|FLN-B|FLN1L|LRS1|SCT|TABP|TAP	3	filamin B, beta	ABP-280 homolog|Larsen syndrome 1 (autosomal dominant)|actin binding protein 278|actin-binding-like protein|beta-filamin|filamin homolog 1|filamin-3|filamin-B|thyroid autoantigen
GDI2	2665	10p15	RABGDIB	10	GDP dissociation inhibitor 2	GDI-2|guanosine diphosphate dissociation inhibitor 2|rab GDI beta|rab GDP dissociation inhibitor beta|rab GDP-dissociation inhibitor, beta
HSD17B4	3295	5q21	DBP|MFE-2|MPF-2|PRLTS1|SDR8C1	5	hydroxysteroid (17-beta) dehydrogenase 4	17-beta-HSD 4|17-beta-HSD IV|17-beta-hydroxysteroid dehydrogenase 4|17beta-estradiol dehydrogenase type IV|3-alpha,7-alpha,12-alpha-trihydroxy-5-beta-cholest-24-enoyl-CoA hydratase|D-3-hydroxyacyl-CoA dehydratase|D-bifunctional protein, peroxisomal|beta-hydroxyacyl dehydrogenase|beta-keto-reductase|multifunctional protein 2|peroxisomal multifunctional enzyme type 2|peroxisomal multifunctional pro…
ITGA2	3673	5q11.2	BR|CD49B|GPIa|HPA-5|VLA-2|VLAA2	5	integrin, alpha 2 (CD49B, alpha 2 subunit of VLA-2 receptor)	CD49 antigen-like family member B|VLA2 receptor, alpha-2 subunit|collagen receptor|human platelet alloantigen system 5|integrin alpha-2|platelet antigen Br|platelet glycoprotein GPIa|platelet membrane glycoprotein Ia|very late activation protein 2 receptor, alpha-2 subunit
ITGAV	3685	2q31-q32	CD51|MSK8|VNRA|VTNR	2	integrin, alpha V	antigen identified by monoclonal antibody L230|integrin alpha-V|integrin alphaVbeta3|integrin, alpha V (vitronectin receptor, alpha polypeptide, antigen CD51)|vitronectin receptor subunit alpha
ITPR3	3710	6p21	IP3R|IP3R3	6	inositol 1,4,5-trisphosphate receptor, type 3	IP3 receptor|inositol 1,4,5-triphosphate receptor, type 3|inositol 1,4,5-trisphosphate receptor type 3|insP3R3|type 3 InsP3 receptor
LRP2	4036	2q31.1	DBS|GP330	2	low density lipoprotein receptor-related protein 2	Heymann nephritis antigen homolog|LRP-2|calcium sensor protein|glycoprotein 330|low-density lipoprotein receptor-related protein 2|megalin
MAF	4094	16q22-q23	CCA4|c-MAF	16	v-maf musculoaponeurotic fibrosarcoma oncogene homolog (avian)	Avian musculoaponeurotic fibrosarcoma (MAF) protooncogene|T lymphocyte c-maf long form|c-maf proto-oncogene|proto-oncogene c-Maf|transcription factor Maf
MEF2C	4208	5q14	C5DELq14.3|DEL5q14.3	5	myocyte enhancer factor 2C	MADS box transcription enhancer factor 2, polypeptide C|myocyte-specific enhancer factor 2C
ATXN3	4287	14q21	AT3|ATX3|JOS|MJD|MJD1|SCA3	14	ataxin 3	Machado-Joseph disease (spinocerebellar ataxia 3, olivopontocerebellar ataxia 3, autosomal dominant, ataxin 3)|Machado-Joseph disease protein 1|ataxin 3 variant h|ataxin 3 variant m|ataxin 3 variant ref|ataxin-3|josephin|olivopontocerebellar ataxia 3|spinocerebellar ataxia type 3 protein
NCL	4691	2q37.1	C23	2	nucleolin	-
NFKB1	4790	4q24	EBP-1|KBF1|NF-kB1|NF-kappa-B|NF-kappaB|NFKB-p105|NFKB-p50|NFkappaB|p105|p50	4	nuclear factor of kappa light polypeptide gene enhancer in B-cells 1	DNA binding factor KBF1|DNA-binding factor KBF1|NF-kappabeta|nuclear factor NF-kappa-B p105 subunit|nuclear factor NF-kappa-B p50 subunit|nuclear factor kappa-B DNA binding subunit
NFYA	4800	6p21.3	CBF-A|CBF-B|HAP2|NF-YA	6	nuclear transcription factor Y, alpha	CAAT box DNA-binding protein subunit A|CAAT-box DNA binding protein subunit A|CCAAT-binding transcription factor subunit B|HAP2 CCAAT-binding protein|Transcription factor NF-Y, A subunit|nuclear transcription factor Y subunit A|nuclear transcription factor Y subunit alpha
NOS1	4842	12q24.2-q24.31	IHPS1|N-NOS|NC-NOS|NOS|bNOS|nNOS	12	nitric oxide synthase 1 (neuronal)	NOS type I|constitutive NOS|neuronal NOS|nitric oxide synthase, brain|peptidyl-cysteine S-nitrosylase NOS1
PAK1	5058	11q13-q14	PAKalpha	11	p21 protein (Cdc42/Rac)-activated kinase 1	STE20 homolog, yeast|alpha-PAK|p21/Cdc42/Rac1-activated kinase 1 (STE20 homolog, yeast)|p21/Cdc42/Rac1-activated kinase 1 (yeast Ste20-related)|p65-PAK|serine/threonine-protein kinase PAK 1
PGF	5228	14q24.3	D12S1900|PGFL|PLGF|PlGF-2|SHGC-10760	14	placental growth factor	placenta growth factor|placental growth factor, vascular endothelial growth factor-related protein
PHB	5245	17q21	PHB1	17	prohibitin	-
POU5F1	5460	6p21.31	OCT3|OCT4|OTF-3|OTF3|OTF4|Oct-3|Oct-4	6	POU class 5 homeobox 1	POU domain transcription factor OCT4|POU domain, class 5, transcription factor 1|POU-type homeodomain-containing DNA-binding protein|octamer-binding protein 3|octamer-binding protein 4|octamer-binding transcription factor 3|octamer-binding transcription factor-3
PPIB	5479	15q21-q22	CYP-S1|CYPB|OI9|SCYLP	15	peptidylprolyl isomerase B (cyclophilin B)	PPIase B|S-cyclophilin|cyclophilin-like protein|peptidyl-prolyl cis-trans isomerase B|rotamase B
PPP1CC	5501	12q24.1-q24.2	PP-1G|PP1C|PPP1G	12	protein phosphatase 1, catalytic subunit, gamma isozyme	protein phosphatase 1, catalytic subunit, gamma isoform|protein phosphatase 1C catalytic subunit|serine/threonine phosphatase 1 gamma|serine/threonine-protein phosphatase PP1-gamma catalytic subunit
PRKAA2	5563	1p31	AMPK|AMPK2|AMPKa2|PRKAA	1	protein kinase, AMP-activated, alpha 2 catalytic subunit	5'-AMP-activated protein kinase catalytic subunit alpha-2|5'-AMP-activated protein kinase, catalytic alpha-2 chain|ACACA kinase|AMPK subunit alpha-2|AMPK-alpha-2 chain|HMGCR kinase|acetyl-CoA carboxylase kinase|hydroxymethylglutaryl-CoA reductase kinase
MAPK1	5594	22q11.21	ERK|ERK2|ERT1|MAPK2|P42MAPK|PRKM1|PRKM2|p38|p40|p41|p41mapk	22	mitogen-activated protein kinase 1	ERK-2|MAP kinase 1|MAP kinase 2|MAP kinase isoform p42|MAPK 2|extracellular signal-regulated kinase 2|mitogen-activated protein kinase 2|p42-MAPK|protein tyrosine kinase ERK2
TMPRSS15	5651	21q21.1	ENTK|PRSS7	21	transmembrane protease, serine 15	enterokinase|enteropeptidase|protease, serine, 7 (enterokinase)|serine protease 7
PSMB9	5698	6p21.3	LMP2|PSMB6i|RING12|beta1i	6	proteasome (prosome, macropain) subunit, beta type, 9	large multifunctional peptidase 2|low molecular mass protein 2|macropain chain 7|multicatalytic endopeptidase complex chain 7|proteasome (prosome, macropain) subunit, beta type, 9 (large multifunctional peptidase 2)|proteasome catalytic subunit 1i|proteasome chain 7|proteasome subunit beta 6i|proteasome subunit beta type-9|proteasome subunit beta-1i|proteasome-related gene 2|really interesting ne…
PSMC3	5702	11p11.2	TBP1	11	proteasome (prosome, macropain) 26S subunit, ATPase, 3	26S protease regulatory subunit 6A|26S proteasome AAA-ATPase subunit RPT5|TBP-1|Tat-binding protein 1|human immunodeficiency virus tat transactivator binding protein-1|proteasome 26S subunit ATPase 3|proteasome subunit P50
PSMC5	5705	17q23.3	S8|SUG-1|SUG1|TBP10|TRIP1|p45|p45/SUG	17	proteasome (prosome, macropain) 26S subunit, ATPase, 5	26S protease regulatory subunit 8|26S proteasome AAA-ATPase subunit RPT6|MSUG1 protein|Tat-binding protein homolog 10|proteasome 26S ATPase subunit 5|proteasome 26S subunit ATPase 5|proteasome subunit p45|thyroid hormone receptor-interacting protein 1|thyroid receptor interactor 1
PSMC6	5706	14q22.1	CADP44|P44|SUG2|p42	14	proteasome (prosome, macropain) 26S subunit, ATPase, 6	26S protease regulatory subunit 10B|26S protease regulatory subunit S10B|26S proteasome AAA-ATPase subunit RPT4|conserved ATPase domain protein 44|proteasome 26S subunit ATPase 6|proteasome subunit p42
RAC1	5879	7p22	Rac-1|TC-25|p21-Rac1	7	ras-related C3 botulinum toxin substrate 1 (rho family, small GTP binding protein Rac1)	cell migration-inducing gene 5 protein|ras-like protein TC25|ras-related C3 botulinum toxin substrate 1
RPL7	6129	8q21.11	L7|humL7-1	8	ribosomal protein L7	60S ribosomal protein L7
RPL24	6152	3q12	L24	3	ribosomal protein L24	60S ribosomal protein L24|60S ribosomal protein L30|ribosomal protein L30
RPL30	6156	8q22	L30	8	ribosomal protein L30	60S ribosomal protein L30
SRSF1	6426	17q22	ASF|SF2|SF2p33|SFRS1|SRp30a	17	serine/arginine-rich splicing factor 1	ASF-1|SR splicing factor 1|alternative-splicing factor 1|pre-mRNA-splicing factor SF2, P33 subunit|splicing factor 2|splicing factor, arginine/serine-rich 1
SMARCA2	6595	9p22.3	BAF190|BRM|NCBRS|SNF2|SNF2L2|SNF2LA|SWI2|Sth1p|hBRM|hSNF2a	9	SWI/SNF related, matrix associated, actin dependent regulator of chromatin, subfamily a, member 2	ATP-dependent helicase SMARCA2|BAF190B|BRG1-associated factor 190B|SNF2-alpha|SNF2/SWI2-like protein 2|SWI/SNF-related matrix-associated actin-dependent regulator of chromatin a2|global transcription activator homologous sequence|probable global transcription activator SNF2L2|protein brahma homolog|sucrose nonfermenting 2-like protein 2
SORL1	6653	11q23.2-q24.2	C11orf32|LR11|LRP9|SORLA|SorLA-1|gp250	11	sortilin-related receptor, L(DLR class) A repeats containing	LDLR relative with 11 ligand-binding repeats|low-density lipoprotein receptor relative with 11 ligand-binding repeats|mosaic protein LR11|sortilin-related receptor|sortilin-related receptor, L(DLR class) A repeats-containing|sorting protein-related receptor containing LDLR class A repeats
AURKA	6790	20q13	AIK|ARK1|AURA|AURORA2|BTAK|PPP1R47|STK15|STK6|STK7	20	aurora kinase A	ARK-1|Aurora-A kinase|IPL1-related kinase|aurora 2|aurora-related kinase 1|aurora/IPL1-like kinase|aurora/IPL1-related kinase 1|breast tumor-amplified kinase|breast-tumor-amplified kinase|hARK1|protein phosphatase 1, regulatory subunit 47|serine/threonine kinase 6|serine/threonine protein kinase 15|serine/threonine-protein kinase 15|serine/threonine-protein kinase 6|serine/threonine-protein kinas…
STK11	6794	19p13.3	LKB1|PJS|hLKB1	19	serine/threonine kinase 11	liver kinase B1|polarization-related protein LKB1|renal carcinoma antigen NY-REN-19|serine/threonine-protein kinase 11|serine/threonine-protein kinase LKB1|serine/threonine-protein kinase STK11
TNFAIP3	7128	6q23	A20|OTUD7C|TNFA1P2	6	tumor necrosis factor, alpha-induced protein 3	OTU domain-containing protein 7C|TNF alpha-induced protein 3|putative DNA-binding protein A20|tumor necrosis factor alpha-induced protein 3|tumor necrosis factor inducible protein A20|zinc finger protein A20
TTR	7276	18q12.1	CTS|CTS1|HsT2651|PALB|TBPA	18	transthyretin	ATTR|carpal tunnel syndrome 1|prealbumin, amyloidosis type I|thyroxine-binding prealbumin
UBA52	7311	19p13.1-p12	CEP52|HUBCEP52|L40|RPL40	19	ubiquitin A-52 residue ribosomal protein fusion product 1	60S ribosomal protein L40|ubiquitin carboxyl extension protein 52|ubiquitin-52 amino acid fusion protein|ubiquitin-60S ribosomal protein L40|ubiquitin-CEP52
ZYX	7791	7q32	ESP-2|HED-2	7	zyxin	zyxin-2
SLC7A5	8140	16q24.3	4F2LC|CD98|D16S469E|E16|LAT1|MPE16|hLAT1	16	solute carrier family 7 (amino acid transporter light chain, L system), member 5	4F2 LC|4F2 light chain|CD98 light chain|L-type amino acid transporter 1|integral membrane protein E16|large neutral amino acids transporter 1|large neutral amino acids transporter small subunit 1|sodium-independent neutral amino acid transporter LAT1|solute carrier family 7 (cationic amino acid transporter, y+ system), member 5|solute carrier family 7 member 5|y+ system cationic amino acid transp…
FZD4	8322	11q14.2	CD344|EVR1|FEVR|FZD4S|Fz-4|Fz4|FzE4|GPCR|hFz4	11	frizzled family receptor 4	WNT receptor frizzled-4|frizzled 4, seven transmembrane spanning receptor|frizzled homolog 4|frizzled-4
DGKD	8527	2q37.1	DGKdelta|dgkd-2	2	diacylglycerol kinase, delta 130kDa	DAG kinase delta|DGK-delta|diacylglycerol kinase delta|diglyceride kinase delta
TNKS	8658	8p23.1	ARTD5|PARP-5a|PARP5A|PARPL|TIN1|TINF1|TNKS1|pART5	8	tankyrase, TRF1-interacting ankyrin-related ADP-ribose polymerase	ADP-ribosyltransferase diphtheria toxin-like 5|TANK1|TNKS-1|TRF1-interacting ankyrin-related ADP-ribose polymerase|poly [ADP-ribose] polymerase 5A|tankyrase I|tankyrase-1
ASH2L	9070	8p11.2	ASH2|ASH2L1|ASH2L2|Bre2	8	ash2 (absent, small, or homeotic)-like (Drosophila)	ASH2-like protein|set1/Ash2 histone methyltransferase complex subunit ASH2
ZRANB2	9406	1p31	ZIS|ZIS1|ZIS2|ZNF265	1	zinc finger, RAN-binding domain containing 2	zinc finger Ran-binding domain-containing protein 2|zinc finger protein 265|zinc finger, splicing|zinc-finger protein 265|zinc-finger, splicing
QKI	9444	6q26	Hqk|QK|QK1|QK3|hqkI	6	QKI, KH domain containing, RNA binding	RNA binding protein HQK|homolog of mouse quaking QKI (KH domain RNA binding protein)|protein quaking|quaking homolog, KH domain RNA binding
LITAF	9516	16p13.13	PIG7|SIMPLE|TP53I7	16	lipopolysaccharide-induced TNF factor	LPS-induced TNF-alpha factor|lipopolysaccharide-induced TNF-alpha factor|lipopolysaccharide-induced tumor necrosis factor-alpha factor|p53-induced gene 7 protein|small integral membrane protein of lysosome/late endosome|tumor protein p53 inducible protein 7
ELMO1	9844	7p14.1	CED-12|CED12|ELMO-1	7	engulfment and cell motility 1	ced-12 homolog 1|engulfment and cell motility protein 1
PSMD6	9861	3p14.1	Rpn7|S10|SGA-113M|p42A|p44S10	3	proteasome (prosome, macropain) 26S subunit, non-ATPase, 6	26S proteasome non-ATPase regulatory subunit 6|breast cancer-associated protein SGA-113M|phosphonoformate immuno-associated protein 4|proteasome regulatory particle subunit p44S10
WDR1	9948	4p16.1	AIP1|NORI-1	4	WD repeat domain 1	WD repeat-containing protein 1|actin-interacting protein 1
NR1I3	9970	1q23.3	CAR|CAR1|MB67	1	nuclear receptor subfamily 1, group I, member 3	constitutive activator of retinoid response|constitutive active receptor|constitutive active response|constitutive androstane nuclear receptor variant 2|constitutive androstane nuclear receptor variant 3|constitutive androstane nuclear receptor variant 4|constitutive androstane nuclear receptor variant 5|constitutive androstane receptor|nuclear receptor subfamily 1 group I member 3|orphan nuclear…
PDCD6IP	10015	3p22.3	AIP1|ALIX|DRIP4|HP95	3	programmed cell death 6 interacting protein	ALG-2 interacting protein 1|ALG-2-interacting protein X|PDCD6-interacting protein|apoptosis-linked gene 2-interacting protein X|dopamine receptor interacting protein 4|programmed cell death 6-interacting protein
GPC6	10082	13q32	OMIMD1	13	glypican 6	glypican proteoglycan 6|glypican-6
SEMA3A	10371	7p12.1	COLL1|Hsema-I|Hsema-III|SEMA1|SEMAD|SEMAIII|SEMAL|SemD|coll-1	7	sema domain, immunoglobulin domain (Ig), short basic domain, secreted, (semaphorin) 3A	collapsin 1|semaphorin D|semaphorin III|semaphorin L|semaphorin-3A
NDRG1	10397	8q24.3	CAP43|CMT4D|DRG-1|DRG1|GC4|HMSNL|NDR1|NMSL|PROXY1|RIT42|RTP|TARG1|TDD5	8	N-myc downstream regulated 1	N-myc downstream-regulated gene 1 protein|differentiation-related gene 1 protein|nickel-specific induction protein Cap43|protein NDRG1|protein regulated by oxygen-1|reducing agents and tunicamycin-responsive protein
NCOA2	10499	8q13.3	GRIP1|KAT13C|NCoA-2|SRC2|TIF2|bHLHe75	8	nuclear receptor coactivator 2	class E basic helix-loop-helix protein 75|glucocorticoid receptor-interacting protein-1|hTIF2|transcriptional intermediary factor 2
PDPN	10630	1p36.21	AGGRUS|GP36|GP40|Gp38|HT1A-1|OTS8|PA2.26|T1A|T1A-2	1	podoplanin	PA2.26 antigen|T1-alpha|glycoprotein 36|glycoprotein, 36-KD|hT1alpha-1|hT1alpha-2|lung type I cell membrane associated glycoprotein|lung type-I cell membrane-associated glycoprotein (T1A-2)
CELF2	10659	10p13	BRUNOL3|CUGBP2|ETR-3|ETR3|NAPOR	10	CUGBP, Elav-like family member 2	CELF-2|CUG triplet repeat RNA-binding protein 2|CUG triplet repeat, RNA binding protein 2|CUG-BP- and ETR-3-like factor 2|CUG-BP2|CUGBP Elav-like family member 2|ELAV-type RNA-binding protein 3|RNA-binding protein BRUNOL-3|bruno-like protein 3|hNAPOR|neuroblastoma apoptosis-related RNA-binding protein
AKAP13	11214	15q24-q25	AKAP-13|AKAP-Lbc|ARHGEF13|BRX|HA-3|Ht31|LBC|PRKA13|PROTO-LB|PROTO-LBC|c-lbc|p47	15	A kinase (PRKA) anchor protein 13	A-kinase anchor protein 13|A-kinase anchoring protein|LBC oncogene|breast cancer nuclear receptor-binding auxiliary protein|guanine nucleotide exchange factor Lbc|human thyroid-anchoring protein 31|lymphoid blast crisis oncogene|non-oncogenic Rho GTPase-specific GTP exchange factor|protein kinase A-anchoring protein 13
RIMS1	22999	6q12-q13	CORD7|RAB3IP2|RIM|RIM1	6	regulating synaptic membrane exocytosis 1	RAB3-interacting protein 2|rab-3-interacting protein 2|rab3-interacting molecule 1|regulating synaptic membrane exocytosis protein 1
NEDD4L	23327	18q21	NEDD4-2|NEDD4.2|RSP5|hNEDD4-2	18	neural precursor cell expressed, developmentally down-regulated 4-like, E3 ubiquitin protein ligase	E3 ubiquitin-protein ligase NEDD4-like|ubiquitin-protein ligase Rsp5
HEY1	23462	8q21	BHLHb31|CHF2|HERP2|HESR1|HRT-1|OAF1	8	hairy/enhancer-of-split related with YRPW motif 1	HES-related repressor protein 1|HES-related repressor protein 2|basic helix-loop-helix protein OAF1|cardiovascular helix-loop-helix factor 2|class B basic helix-loop-helix protein 31|hHRT1|hairy and enhancer of split-related protein 1|hairy-related transcription factor 1|hairy/enhancer-of-split related with YRPW motif protein 1
CD2AP	23607	6p12	CMS	6	CD2-associated protein	Cas ligand with multiple Src homology 3 (SH3) domains|adapter protein CMS|cas ligand with multiple SH3 domains
CNTNAP2	26047	7q35	AUTS15|CASPR2|CDFE|NRXN4|PTHSL1	7	contactin associated protein-like 2	cell recognition molecule Caspr2|contactin-associated protein-like 2|homolog of Drosophila neurexin IV
SND1	27044	7q31.3	TDRD11|p100	7	staphylococcal nuclease and tudor domain containing 1	100 kDa coactivator|EBNA-2 co-activator (100kD)|EBNA2 coactivator p100|SND1-BRAF fusion|p100 EBNA2 co-activator|p100 co-activator|staphylococcal nuclease domain containing 1|staphylococcal nuclease domain-containing protein 1|tudor domain-containing protein 11
PCDH11X	27328	Xq21.3	PCDH-X|PCDH11|PCDHX	X	protocadherin 11 X-linked	protocadherin 11X|protocadherin on the X chromosome|protocadherin-11 X-linked|protocadherin-S
PYCARD	29108	16p11.2	ASC|CARD5|TMS|TMS-1|TMS1	16	PYD and CARD domain containing	apoptosis-associated speck-like protein containing a CARD|caspase recruitment domain-containing protein 5|target of methylation-induced silencing 1
PILRA	29992	7q22.1	FDF03	7	paired immunoglobin-like type 2 receptor alpha	cell surface receptor FDF03|inhibitory receptor PILR-alpha|paired immunoglobulin-like type 2 receptor alpha
GPRC5B	51704	16p12	RAIG-2|RAIG2	16	G protein-coupled receptor, family C, group 5, member B	A-69G12.1|G protein-coupled receptor, family C, group 1, member B|G-protein coupled receptor family C group 5 member B|retinoic acid responsive gene protein|retinoic acid-induced gene 2 protein
CNTN5	53942	11q22.1	HNB-2s|NB-2	11	contactin 5	contactin-5|neural adhesion molecule|neural recognition molecule NB-2
PARVA	55742	11p15.3	CH-ILKBP|MXRA2	11	parvin, alpha	actopaxin|alpha-parvin|calponin-like integrin-linked kinase-binding protein|matrix-remodeling-associated protein 2
ARID1B	57492	6q25.1	6A3-5|BAF250B|BRIGHT|DAN15|ELD/OSA1|MRD12|OSA2|P250R	6	AT rich interactive domain 1B (SWI1-like)	ARID domain-containing protein 1B|AT-rich interactive domain-containing protein 1B|BRG1-associated factor 250b|BRG1-binding protein ELD/OSA1|ELD (eyelid)/OSA protein
HMBOX1	79618	8p21.1	HNF1LA|HOT1|PBHNF	8	homeobox containing 1	homeobox telomere-binding protein 1|homeobox-containing protein 1|homeobox-containing protein PBHNF
NUP85	79902	17q25.1	Nup75	17	nucleoporin 85kDa	85 kDa nucleoporin|frount|nuclear pore complex protein Nup85|nucleoporin Nup75|nucleoporin Nup85|pericentrin-1
CPEB4	80315	5q21	-	5	cytoplasmic polyadenylation element binding protein 4	CPE-BP4|CPE-binding protein 4|cytoplasmic polyadenylation element-binding protein 4|hCPEB-4
ARID5B	84159	10q21.2	DESRT|MRF-2|MRF2	10	AT rich interactive domain 5B (MRF1-like)	ARID domain-containing protein 5B|AT-rich interactive domain-containing protein 5B|MRF1-like protein|modulator recognition factor 2 (MRF2)
BRSK1	84446	19q13.4	hSAD1	19	BR serine/threonine kinase 1	BR serine/threonine-protein kinase 1|SAD1 homolog|SAD1 kinase|SadB kinase short isoform|brain-selective kinase 1|brain-specific serine/threonine-protein kinase 1|protein kinase SAD1A|serine/threonine-protein kinase BRSK1|serine/threonine-protein kinase SAD-B|synapses of Amphids Defective homolog 1
SPPL2A	84888	15q21.2	IMP3|PSL2	15	signal peptide peptidase like 2A	IMP-3|SPP-like 2A|intramembrane cleaving protease|intramembrane protease 3|presenilin-like protein 2|signal peptide peptidase-like 2A
EGLN3	112399	14q13.1	HIFP4H3|HIFPH3|PHD3	14	egl nine homolog 3 (C. elegans)	HIF prolyl hydroxylase 3|HIF-PH3|HIF-prolyl hydroxylase 3|HPH-1|HPH-3|egl nine homolog 3|egl nine-like protein 3 isoform|hypoxia-inducible factor prolyl hydroxylase 3|prolyl hydroxylase domain-containing protein 3
PSMA8	143471	18q11.2	PSMA7L	18	proteasome (prosome, macropain) subunit, alpha type, 8	proteasome subunit alpha type-7-like
FREM2	341640	13q13.3	-	13	FRAS1 related extracellular matrix protein 2	ECM3 homolog|FRAS1-related extracellular matrix protein 2
