# Supplementary material for: Artificial intelligence framework identifies candidate targets for drug repurposing in Alzheimer’s disease
Source: Alzheimers Res Ther. 2022 Jan 10;14:7. doi: 10.1186/s13195-021-00951-z (PMC8751379; doi:10.1186/s13195-021-00951-z)
Supplement: Supplementary file 1 — Additional file 1. [file 13195_2021_951_MOESM1_ESM.zip › Supplementary Table 7.xls]

## Sheet: RNA-seq and proteomics
Dataset	Mouse	Brain tissue	Gene set	Time point	# Gene set	Fisher-P	PMID
Gene enrichment from transcriptome data (bulk RNA seq)	5FXAD	Brain	5FXAD_3_6M_brain	3-6 M	17	0.00324851	24795628
		Brain microglial	5FXAD_6M_microglial	6 M	432	0.00153199	NA
	Tg4510	Brain microglial	Tg4510_2M	2 M	788	0.0626347	30558641
		Brain microglial	Tg4510_4M	4 M	629	0.0395928	30558641
		Brain microglial	Tg4510_6M	6 M	1013	0.00490899	30558641
		Brain microglial	Tg4510_8M	8 M	792	0.0633993	30558641
Proteomics	ADLP	Hippocampus	ADLP_4M	4 M	53	0.028	29338754
		Hippocampus	ADLP_7M	7 M	124	0.025	29338754
		Hippocampus	ADLP_10M	10 M	299	0.063	29338754
	5FXAD	Hippocampus	5FXAD_4M	4 M	54	0.000158	29338754
		Hippocampus	5FXAD_7M	7 M	168	0.207	29338754
		Hippocampus	5FXAD_10M	10 M	237	0.334	29338754
		Brain	5FXAD_3M	3 M	363	0.01	29186695
		Brain	5FXAD_12M	12 M	624	0.001	29186695
	hAPP	Brain	hAPP_3M	3 M	262	0.434	29186695
		Brain	hAPP_12M	12 M	476	1.51e-05	29186695
