# Supplementary material for: Artificial intelligence framework identifies candidate targets for drug repurposing in Alzheimer’s disease
Source: Alzheimers Res Ther. 2022 Jan 10;14:7. doi: 10.1186/s13195-021-00951-z (PMC8751379; doi:10.1186/s13195-021-00951-z)
Supplement: Supplementary file 1 — Additional file 1. [file 13195_2021_951_MOESM1_ESM.zip › Supplementary Table 8.xlsx]

## Sheet: combined score
Gene	NCBI-ID	Level1-Z	Level 1-brain expression	Level1 (Z>0)	Level 2-Pubmed	Level 3-drug target	Level 4-Opentarget	Level 5-AD seedgene	Level 6-Human transcriptome	Level 7-Microglia transcriptome	Level 8-Tau	Total
PTK2B	2185	0.896728	0.43146	1	1	1	1	1	1	NA	1	7
APOE	348	0.597456	0.395715	1	1	1	1	1	NA	1	1	7
PAK1	5058	1.01184	0.445209	1	1	1	NA	0	1	1	1	6
NOS1	4842	1.01946	0.446118	1	1	1	NA	1	NA	1	1	6
SORL1	6653	0.540978	0.38897	1	1	0	1	1	NA	1	1	6
MEF2C	4208	-0.693557	0.241519	0	1	0	1	1	1	NA	1	5
CNTNAP2	26047	4.98682	0.919972	1	1	0	1	0	1	NA	1	5
EPHA5	2044	1.71561	0.529266	1	1	1	NA	1	NA	NA	1	5
TTR	7276	-0.187477	0.301964	0	1	1	NA	0	1	1	1	5
ADAM10	102	-0.827028	0.225578	0	1	1	1	1	NA	1	NA	5
CD33	945	-0.575557	0.255613	0	1	1	1	1	NA	NA	1	5
ADRA2A	150	-0.671183	0.244192	0	1	1	1	0	NA	1	1	5
BRSK1	84446	4.4383	0.854458	1	NA	1	NA	0	1	1	1	5
PSMC3	5702	-0.178009	0.303095	0	1	0	1	0	NA	1	1	4
CHRNA7	1139	-0.334409	0.284415	0	1	1	1	0	NA	NA	1	4
DIO2	1734	-0.136039	0.308108	0	1	0	NA	0	1	1	1	4
RIMS1	22999	5.25911	0.952494	1	1	0	NA	0	NA	1	1	4
MAPK1	5594	1.41928	0.493872	1	1	1	NA	0	NA	NA	1	4
PCDH11X	27328	0.502752	0.384404	1	1	0	1	0	NA	1	NA	4
QKI	9444	0.985988	0.442121	1	1	0	NA	0	NA	1	1	4
RUNX1	861	-1.01864	0.202692	0	1	1	NA	0	NA	1	1	4
ATP1B1	481	1.50221	0.503777	1	NA	0	NA	0	1	1	1	4
CELF2	10659	0.200591	0.348314	1	NA	0	1	0	NA	1	1	4
MAF	4094	-0.986299	0.206555	0	NA	1	1	0	NA	1	1	4
EGF	1950	-0.386589	0.278183	0	1	1	NA	0	NA	1	NA	3
ESR1	2099	-0.40997	0.27539	0	1	1	1	0	NA	NA	NA	3
CASP1	834	-0.718111	0.238586	0	1	1	NA	0	NA	NA	1	3
FOXO3	2309	-1.13119	0.18925	0	1	0	1	0	NA	1	NA	3
CD2AP	23607	-1.82451	0.10644	0	1	0	1	1	NA	NA	NA	3
NFKB1	4790	-1.91038	0.0961839	0	1	1	NA	0	NA	NA	1	3
GPRC5B	51704	4.5332	0.865793	1	NA	0	NA	0	NA	1	1	3
HEY1	23462	1.43829	0.496143	1	NA	0	NA	0	NA	1	1	3
ARHGAP5	394	0.322563	0.362883	1	NA	0	NA	0	NA	1	1	3
SLC7A5	8140	1.14219	0.460777	1	NA	1	NA	0	NA	1	NA	3
NEDD4L	23327	0.431463	0.375889	1	NA	0	NA	0	NA	1	1	3
EGLN3	112399	-0.076541	0.315214	0	NA	1	1	0	NA	1	NA	3
PRKAA2	5563	-0.451077	0.270481	0	NA	1	NA	0	NA	1	1	3
HSD17B4	3295	-0.775452	0.231738	0	NA	1	NA	0	NA	1	1	3
PSMB9	5698	-0.815852	0.226912	0	NA	1	NA	0	NA	1	1	3
NCOA2	10499	-1.22906	0.17756	0	NA	1	NA	0	NA	1	1	3
MS4A2	2206	-1.01725	0.202858	0	NA	1	1	0	NA	1	NA	3
TNKS	8658	-0.0617923	0.316976	0	1	1	NA	0	NA	NA	NA	2
RAC1	5879	-0.0982086	0.312626	0	1	1	NA	0	NA	NA	NA	2
LRP2	4036	-0.131771	0.308618	0	1	1	NA	0	NA	NA	NA	2
CNTN5	53942	0.694587	0.407316	1	1	0	NA	0	NA	NA	NA	2
PILRA	29992	-0.329383	0.285015	0	1	0	1	0	NA	NA	NA	2
FGA	2243	-0.17765	0.303138	0	1	1	NA	0	NA	NA	NA	2
SEMA3A	10371	-0.478331	0.267225	0	1	0	NA	0	NA	NA	1	2
PYCARD	29108	-0.760902	0.233476	0	1	0	NA	0	NA	NA	1	2
ZYX	7791	-1.07714	0.195705	0	1	0	NA	0	NA	1	NA	2
SMARCA2	6595	-0.346776	0.282938	0	NA	1	NA	0	NA	NA	1	2
DGKD	8527	-0.842739	0.223701	0	NA	1	NA	0	NA	1	NA	2
ELMO1	9844	1.87781	0.548639	1	NA	0	NA	0	NA	1	NA	2
ITGAV	3685	-0.635691	0.248431	0	NA	1	NA	0	NA	1	NA	2
NDRG1	10397	-0.654456	0.246189	0	NA	0	NA	0	NA	1	1	2
AURKA	6790	-0.342373	0.283464	0	NA	1	NA	0	NA	1	NA	2
PGF	5228	-0.698525	0.240926	0	NA	1	NA	0	NA	NA	1	2
PDPN	10630	-0.707191	0.239891	0	NA	0	NA	0	1	NA	1	2
LITAF	9516	-0.895085	0.217449	0	NA	0	NA	0	NA	1	1	2
C1QBP	708	-0.609437	0.251566	0	NA	1	NA	0	NA	1	NA	2
CDK1	983	-0.63628	0.24836	0	NA	1	NA	0	NA	1	NA	2
PSMC6	5706	-1.11788	0.190839	0	NA	0	1	0	NA	1	NA	2
ATXN3	4287	-1.1369	0.188567	0	NA	0	NA	0	NA	1	1	2
RPL24	6152	-1.02426	0.202021	0	NA	0	NA	0	NA	1	1	2
ITPR3	3710	-0.95339	0.210485	0	NA	1	NA	0	NA	1	NA	2
SND1	27044	-1.54068	0.140341	0	NA	0	NA	0	NA	1	1	2
WDR1	9948	-1.24062	0.176178	0	NA	0	NA	0	NA	1	1	2
PSMC5	5705	-0.404199	0.276079	0	1	0	NA	0	NA	NA	NA	1
AKAP13	11214	-1.70232	0.121035	0	1	0	NA	0	NA	NA	NA	1
CPEB4	80315	-0.116413	0.310452	0	NA	0	NA	0	NA	1	NA	1
ASH2L	9070	-0.601663	0.252495	0	NA	0	NA	0	NA	NA	1	1
NR1I3	9970	-0.156496	0.305665	0	NA	1	NA	0	NA	NA	NA	1
ERCC3	2071	-0.868042	0.220679	0	NA	0	NA	0	NA	NA	1	1
HMBOX1	79618	-0.716582	0.238769	0	NA	0	NA	0	NA	1	NA	1
STK11	6794	-0.787526	0.230296	0	NA	1	NA	0	NA	NA	NA	1
NFYA	4800	-0.63065	0.249033	0	NA	0	NA	0	NA	NA	1	1
ZRANB2	9406	-0.929658	0.21332	0	NA	0	NA	0	NA	NA	1	1
ITGA2	3673	-0.674868	0.243751	0	NA	0	NA	0	NA	1	NA	1
FZD4	8322	-0.920025	0.21447	0	NA	0	NA	0	NA	1	NA	1
ARID1B	57492	-1.14978	0.187029	0	NA	0	NA	0	NA	1	NA	1
CD34	947	-1.07173	0.196351	0	NA	0	NA	0	NA	1	NA	1
ARID5B	84159	-1.22156	0.178455	0	NA	0	NA	0	NA	NA	1	1
SRSF1	6426	-1.25206	0.174812	0	NA	1	NA	0	NA	NA	NA	1
RPL30	6156	-1.24148	0.176076	0	NA	0	NA	0	NA	NA	1	1
RPL7	6129	-1.27353	0.172248	0	NA	0	NA	0	NA	1	NA	1
NCL	4691	-1.1993	0.181114	0	NA	0	NA	0	NA	1	NA	1
PPIB	5479	-1.58812	0.134674	0	NA	1	NA	0	NA	NA	NA	1
SPPL2A	84888	-2.00305	0.0851162	0	NA	0	1	0	NA	NA	NA	1
GDI2	2665	-1.75265	0.115023	0	NA	0	NA	0	NA	1	NA	1
PSMA8	143471	-0.179965	0.302862	0	NA	0	NA	0	NA	NA	NA	0
TMPRSS15	5651	-0.249165	0.294596	0	NA	0	NA	0	NA	NA	NA	0
FREM2	341640	-0.350279	0.28252	0	NA	0	NA	0	NA	NA	NA	0
POU5F1	5460	-0.781277	0.231042	0	NA	0	NA	0	NA	NA	NA	0
PSMD6	9861	-0.986522	0.206528	0	NA	0	NA	0	NA	NA	NA	0
NUP85	79902	-1.57879	0.135789	0	NA	0	NA	0	NA	NA	NA	0
PPP1CC	5501	-1.28252	0.171174	0	NA	0	NA	0	NA	NA	NA	0
FLNB	2317	-1.0495	0.199006	0	NA	0	NA	0	NA	NA	NA	0
GPC6	10082	-0.845758	0.223341	0	NA	0	NA	0	NA	NA	NA	0
TNFAIP3	7128	-1.1219	0.190358	0	NA	0	NA	0	NA	NA	NA	0
PARVA	55742	-1.087	0.194528	0	NA	0	NA	0	NA	NA	NA	0
PHB	5245	-1.56283	0.137695	0	NA	0	NA	0	NA	NA	NA	0
UBA52	7311	-1.31318	0.167513	0	NA	0	NA	0	NA	NA	NA	0
PDCD6IP	10015	-1.3962	0.157597	0	NA	0	NA	0	NA	NA	NA	0

## Sheet: 8 forms of AD evidence
Form one	brain expression	103
Form two	Literature evidence for this gene in AD	37
Form three	Drug target (1 OR 0)	41
Form four	Opentarget (Overal score > 0.2)	21
Form five	AD seed gene or Not	9
Form six	Human transcriptome (GSE29378 and GSE84422-GPL96）	9
Form seven	5XFAD Microglia transcriptome (GSE65067 and GSE74615）	54
Form eight	Tau tanscriptome (GSE57583 and GSE64398)	49

## Sheet: New validation sets for ARGs
Table 8C. New validation sets from AD human brain proteomics or single cell RNA-seq for 7 ARGs without any multiple omics evidence
Gene_name	NCBI-ID	Significant	type of dataset	Reference	Validation set
FLNB	2317	Differential abundance ≥ 20 % (AD vs. ctrl in BA41/42 in APOE4 carriers ）	AD human brain_Proteomics	Acta Neuropathol Commun. 2019;7(1):214	1532 differential express proteins (DEPs)
PARVA	55742	Differential abundance ≥ 20 % (AD vs. ctrl in BA41/42 in APOE4 carriers ）	AD human brain_Proteomics	Acta Neuropathol Commun. 2019;7(1):214	1532 DEPs
PHB	5245	FDR=1.53 X 10-3	AD human brain_Proteomics	Nat Commun. 2019;10(1):1619.	579 DEPs associated with cognitive trajectory
PSMD6	9861	ANOVA followed by Tukey’s comparison post hoc test, p < 0.01	AD human brain_Proteomics	Cell Syst. 2017;4(1):60-72.	362 DEPs
GPC6	10082	|Log2FC|=0.94; FDR=1.60 X 10-7	AD Human brain_scRNA_seq	Nature. 2019;570(7761):332-337.	128 differetial expressed genes (DEGs) in Astrocytes cell (early stage of AD[EOAD] vs. late stage of AD [LOAD])
PHB	5245	|Log2FC|=0.85; FDR=8.62 X 10-64	AD Human brain_scRNA_seq	Nature. 2019;570(7761):332-337.	1270 DEGs in excitatory neurons cell (EOAD vs. LOAD)
PPP1CC	5501	|Log2FC|=0.57; FDR=1.00 X 10-42	AD Human brain_scRNA_seq	Nature. 2019;570(7761):332-337.	1270 DEGs in excitatory neurons cell (EOAD vs. LOAD)
UBA52	7311	|Log2FC|=0.34; FDR=5.06 X 10-47	AD Human brain_scRNA_seq	Nature. 2019;570(7761):332-337.	1270 DEGs in excitatory neurons cell (EOAD vs. LOAD)
PHB	5245	|Log2FC|=1.11; FDR=1.10 X 10-25	AD Human brain_scRNA_seq	Nature. 2019;570(7761):332-337.	489 DEGs in inhibitory neurons cell (EOAD vs. LOAD)
GPC6	10082	|Log2FC|=1.20; FDR=2.52 X 10-13	AD Human brain_scRNA_seq	Nat Neurosci. 2019;22(12):2087-2097.	52 DEGs in oligodendrocyte progenitor cells
GPC6	10082	|Log2FC|=2.64; FDR=5.33 X 10-4	AD Human brain_scRNA_seq	Nat Neurosci. 2019;22(12):2087-2097.	208 DEGs in endothelial cells
