# Supplementary material for: Artificial intelligence framework identifies candidate targets for drug repurposing in Alzheimer’s disease
Source: Alzheimers Res Ther. 2022 Jan 10;14:7. doi: 10.1186/s13195-021-00951-z (PMC8751379; doi:10.1186/s13195-021-00951-z)
Supplement: Supplementary file 1 — Additional file 1. [file 13195_2021_951_MOESM1_ESM.zip › Supplementary Table 9.xls]

## Sheet: ClueGO Results
GOID	GOTerm	Ontology Source	Term PValue Corrected with Bonferroni step down	GOLevels	% Associated Genes	Nr. Genes	Associated Genes Found
GO:0033619	membrane protein proteolysis	GO_BiologicalProcess-GOA_23.02.2017_10h01	0.000204056	[5, 6]	7.01754	4	[ADAM10, ADRA2A, APOE, NFKB1]
GO:0006509	membrane protein ectodomain proteolysis	GO_BiologicalProcess-GOA_23.02.2017_10h01	0.00129767	[6, 7]	7.31707	3	[ADAM10, ADRA2A, APOE]
GO:0048013	ephrin receptor signaling pathway	GO_BiologicalProcess-GOA_23.02.2017_10h01	0.000798759	[6, 7, 8]	4.34783	4	[ADAM10, EPHA5, PAK1, RAC1]
GO:2000401	regulation of lymphocyte migration	GO_BiologicalProcess-GOA_23.02.2017_10h01	0.00108843	[4, 5, 6, 7, 8]	7.89474	3	[ADAM10, PTK2B, PYCARD]
GO:2000403	positive regulation of lymphocyte migration	GO_BiologicalProcess-GOA_23.02.2017_10h01	0.000492823	[4, 5, 6, 7, 8, 9]	12	3	[ADAM10, PTK2B, PYCARD]
GO:0071875	adrenergic receptor signaling pathway	GO_BiologicalProcess-GOA_23.02.2017_10h01	0.000417333	[4, 5, 6]	13.0435	3	[ADRA2A, AKAP13, NOS1]
GO:0014897	striated muscle hypertrophy	GO_BiologicalProcess-GOA_23.02.2017_10h01	0.000419151	[5]	4.05405	3	[AKAP13, MEF2C, PAK1]
GO:0003300	cardiac muscle hypertrophy	GO_BiologicalProcess-GOA_23.02.2017_10h01	0.000773363	[6]	4.16667	3	[AKAP13, MEF2C, PAK1]
GO:0060291	long-term synaptic potentiation	GO_BiologicalProcess-GOA_23.02.2017_10h01	0.000324868	[4, 5, 6, 7, 9, 10]	6.06061	4	[APOE, CHRNA7, MAPK1, PTK2B]
GO:0042982	amyloid precursor protein metabolic process	GO_BiologicalProcess-GOA_23.02.2017_10h01	0.000898855	[4, 5]	8.82353	3	[APOE, CHRNA7, SORL1]
GO:0042987	amyloid precursor protein catabolic process	GO_BiologicalProcess-GOA_23.02.2017_10h01	0.000462293	[5, 6]	12.5	3	[APOE, CHRNA7, SORL1]
GO:0050435	beta-amyloid metabolic process	GO_BiologicalProcess-GOA_23.02.2017_10h01	0.000801223	[5, 6]	9.67742	3	[APOE, CHRNA7, SORL1, ADAM10, LRP2]
GO:1902991	regulation of amyloid precursor protein catabolic process	GO_BiologicalProcess-GOA_23.02.2017_10h01	0.000172413	[5, 6, 7]	18.75	3	[APOE, CHRNA7, SORL1]
GO:0034205	beta-amyloid formation	GO_BiologicalProcess-GOA_23.02.2017_10h01	0.00019957	[6, 7]	17.6471	3	[APOE, CHRNA7, SORL1]
GO:1902003	regulation of beta-amyloid formation	GO_BiologicalProcess-GOA_23.02.2017_10h01	9.24336e-05	[5, 6, 7, 8]	23.0769	3	[APOE, CHRNA7, SORL1]
GO:1902992	negative regulation of amyloid precursor protein catabolic process	GO_BiologicalProcess-GOA_23.02.2017_10h01	3.97889e-05	[5, 6, 7, 8]	30	3	[APOE, CHRNA7, SORL1]
GO:1902430	negative regulation of beta-amyloid formation	GO_BiologicalProcess-GOA_23.02.2017_10h01	1.94112e-05	[5, 6, 7, 8, 9]	37.5	3	[APOE, CHRNA7, SORL1]
GO:0001540	beta-amyloid binding	GO_MolecularFunction-GOA_23.02.2017_10h01	0.000937158	[4]	8.57143	3	[APOE, CHRNA7, SORL1]
GO:1905953	negative regulation of lipid localization	GO_BiologicalProcess-GOA_23.02.2017_10h01	0.00151645	[2, 3, 4, 5]	6.81818	3	[APOE, EGF, NFKB1]
GO:0032369	negative regulation of lipid transport	GO_BiologicalProcess-GOA_23.02.2017_10h01	0.000703332	[3, 4, 5, 6, 7]	10.3448	3	[APOE, EGF, NFKB1]
GO:0032371	regulation of sterol transport	GO_BiologicalProcess-GOA_23.02.2017_10h01	0.00163144	[5, 6, 7]	6.52174	3	[APOE, EGF, NFKB1]
GO:0032372	negative regulation of sterol transport	GO_BiologicalProcess-GOA_23.02.2017_10h01	0.000114928	[4, 5, 6, 7, 8]	21.4286	3	[APOE, EGF, NFKB1]
GO:0032374	regulation of cholesterol transport	GO_BiologicalProcess-GOA_23.02.2017_10h01	0.00163144	[6, 7, 8]	6.52174	3	[APOE, EGF, NFKB1]
GO:0032375	negative regulation of cholesterol transport	GO_BiologicalProcess-GOA_23.02.2017_10h01	0.000114928	[5, 6, 7, 8, 9]	21.4286	3	[APOE, EGF, NFKB1]
GO:0019935	cyclic-nucleotide-mediated signaling	GO_BiologicalProcess-GOA_23.02.2017_10h01	0.00156358	[5, 6, 7]	4.47761	3	[APOE, EPHA5, PTK2B]
GO:0032768	Oxidative stress.: regulation of monooxygenase activity	GO_BiologicalProcess-GOA_23.02.2017_10h01	0.000324868	[4, 5]	6.06061	4	[APOE, ESR1, NFKB1, PTK2B]
GO:0051353	positive regulation of oxidoreductase activity	GO_BiologicalProcess-GOA_23.02.2017_10h01	0.00180614	[3, 4, 5]	5.88235	3	[APOE, ESR1, PTK2B]
GO:0032770	positive regulation of monooxygenase activity	GO_BiologicalProcess-GOA_23.02.2017_10h01	0.000752544	[4, 5, 6]	10	3	[APOE, ESR1, PTK2B]
GO:0050999	regulation of nitric-oxide synthase activity	GO_BiologicalProcess-GOA_23.02.2017_10h01	0.00187034	[5, 6]	5.66038	3	[APOE, ESR1, PTK2B]
GO:0051000	positive regulation of nitric-oxide synthase activity	GO_BiologicalProcess-GOA_23.02.2017_10h01	0.000341997	[5, 6, 7]	14.2857	3	[APOE, ESR1, PTK2B]
GO:0060998	regulation of dendritic spine development	GO_BiologicalProcess-GOA_23.02.2017_10h01	0.00142351	[4, 5, 7, 8, 9, 10, 11, 12, 13]	4.28571	3	[APOE, MEF2C, RAC1]
GO:1902930	regulation of alcohol biosynthetic process	GO_BiologicalProcess-GOA_23.02.2017_10h01	0.00129767	[4, 5, 6]	7.31707	3	[APOE, NFKB1, PTK2B]
GO:0046068	cGMP metabolic process	GO_BiologicalProcess-GOA_23.02.2017_10h01	0.0021847	[7, 8, 9, 10]	4.6875	3	[APOE, NOS1, PTK2B]
GO:0030823	regulation of cGMP metabolic process	GO_BiologicalProcess-GOA_23.02.2017_10h01	0.000814989	[7, 8, 9, 10, 11]	9.375	3	[APOE, NOS1, PTK2B]
GO:0006182	cGMP biosynthetic process	GO_BiologicalProcess-GOA_23.02.2017_10h01	0.00184876	[8, 9, 10, 11]	6.12245	3	[APOE, NOS1, PTK2B]
GO:0030826	regulation of cGMP biosynthetic process	GO_BiologicalProcess-GOA_23.02.2017_10h01	0.000538399	[7, 8, 9, 10, 11, 12]	11.5385	3	[APOE, NOS1, PTK2B]
GO:0070841	inclusion body assembly	GO_BiologicalProcess-GOA_23.02.2017_10h01	0.000462293	[4]	12.5	3	[APOE, PSMC5, SORL1]
GO:0090083	regulation of inclusion body assembly	GO_BiologicalProcess-GOA_23.02.2017_10h01	0.000233464	[3, 4, 5]	16.6667	3	[APOE, PSMC5, SORL1]
GO:0035094	response to nicotine	GO_BiologicalProcess-GOA_23.02.2017_10h01	0.00193081	[5, 6]	5.08475	3	[CHRNA7, MAPK1, NFKB1]
GO:0098815	modulation of excitatory postsynaptic potential	GO_BiologicalProcess-GOA_23.02.2017_10h01	0.00108843	[4, 5, 6, 7, 8, 9, 10]	7.89474	3	[CHRNA7, PTK2B, RIMS1]
GO:2000463	positive regulation of excitatory postsynaptic potential	GO_BiologicalProcess-GOA_23.02.2017_10h01	0.000584711	[4, 5, 6, 7, 8, 9, 10, 11]	11.1111	3	[CHRNA7, PTK2B, RIMS1]
GO:2000060	positive regulation of protein ubiquitination involved in ubiquitin-dependent protein catabolic process	GO_BiologicalProcess-GOA_23.02.2017_10h01	0.000798759	[7, 8, 9, 10, 11, 12]	4.34783	4	[EGF, PSMC3, PSMC5, PTK2B]
GO:1903428	Oxidative stress:positive regulation of reactive oxygen species biosynthetic process	GO_BiologicalProcess-GOA_23.02.2017_10h01	0.00187034	[4, 5, 6, 7]	5.66038	3	[ESR1, FOXO3, PTK2B]
GO:0006809	nitric oxide biosynthetic process	GO_BiologicalProcess-GOA_23.02.2017_10h01	0.000419151	[4, 5]	4.05405	3	[ESR1, NOS1, PTK2B]
GO:0045899	positive regulation of RNA polymerase II transcriptional preinitiation complex assembly	GO_BiologicalProcess-GOA_23.02.2017_10h01	3.97889e-05	[6, 7, 8, 9, 10, 11, 12, 13, 14]	30	3	[ESR1, PSMC3, PSMC5]
GO:2000142	regulation of DNA-templated transcription, initiation	GO_BiologicalProcess-GOA_23.02.2017_10h01	0.000937158	[4, 5, 6, 7, 8, 9, 10, 11]	8.57143	3	[ESR1, PSMC3, PSMC5]
GO:2000144	positive regulation of DNA-templated transcription, initiation	GO_BiologicalProcess-GOA_23.02.2017_10h01	0.000538399	[4, 5, 6, 7, 8, 9, 10, 11, 12]	11.5385	3	[ESR1, PSMC3, PSMC5]
GO:0060260	regulation of transcription initiation from RNA polymerase II promoter	GO_BiologicalProcess-GOA_23.02.2017_10h01	0.000538399	[5, 6, 7, 8, 9, 10, 11, 12]	11.5385	3	[ESR1, PSMC3, PSMC5]
GO:0070897	DNA-templated transcriptional preinitiation complex assembly	GO_BiologicalProcess-GOA_23.02.2017_10h01	0.0010567	[6, 7, 8, 9, 10, 11]	8.10811	3	[ESR1, PSMC3, PSMC5]
GO:0060261	positive regulation of transcription initiation from RNA polymerase II promoter	GO_BiologicalProcess-GOA_23.02.2017_10h01	0.000270108	[5, 6, 7, 8, 9, 10, 11, 12, 13]	15.7895	3	[ESR1, PSMC3, PSMC5]
GO:0045898	regulation of RNA polymerase II transcriptional preinitiation complex assembly	GO_BiologicalProcess-GOA_23.02.2017_10h01	9.24336e-05	[6, 7, 8, 9, 10, 11, 12, 13]	23.0769	3	[ESR1, PSMC3, PSMC5]
GO:0051123	RNA polymerase II transcriptional preinitiation complex assembly	GO_BiologicalProcess-GOA_23.02.2017_10h01	0.000814989	[7, 8, 9, 10, 11, 12]	9.375	3	[ESR1, PSMC3, PSMC5]
GO:0017025	TBP-class protein binding	GO_MolecularFunction-GOA_23.02.2017_10h01	0.000462293	[4]	12.5	3	[ESR1, PSMC3, PSMC5]
GO:0014033	neural crest cell differentiation	GO_BiologicalProcess-GOA_23.02.2017_10h01	0.00179472	[6, 7, 8]	4.54545	3	[MAPK1, MEF2C, SEMA3A]
GO:2000573	positive regulation of DNA biosynthetic process	GO_BiologicalProcess-GOA_23.02.2017_10h01	0.000773363	[5, 6, 7, 8, 9]	4.16667	3	[MAPK1, PTK2B, TNKS]
GO:0051588	regulation of neurotransmitter transport	GO_BiologicalProcess-GOA_23.02.2017_10h01	0.00142351	[4, 5, 6]	4.28571	3	[MEF2C, NOS1, RIMS1]
GO:0030038	contractile actin filament bundle assembly	GO_BiologicalProcess-GOA_23.02.2017_10h01	0.000799755	[5, 7, 8, 9]	4.25532	4	[PAK1, PTK2B, RAC1, ZYX]
GO:0043149	stress fiber assembly	GO_BiologicalProcess-GOA_23.02.2017_10h01	0.000799755	[6, 7, 8, 9, 10]	4.25532	4	[PAK1, PTK2B, RAC1, ZYX]
